# Supplementary material for: Dishevelled2 activates WGEF via its interaction with a unique internal peptide motif of the GEF
Source: Commun Biol. 2024 May 7;7:543. doi: 10.1038/s42003-024-06194-6 (PMC11076555; doi:10.1038/s42003-024-06194-6)
Supplement: Supplementary file 4 — Supplementary Data 1 [file 42003_2024_6194_MOESM4_ESM.xlsx]

## Sheet: Fig 1b, 1c
Time (Sec)	Xwgef_330	Xwgef_330	Xwgef_330	Xwgef_330	Xwgef_330+PDZ (25uM)	Xwgef_330+PDZ (25uM)	Xwgef_330+PDZ (25uM)	Xwgef_330+PDZ (25uM)	Xwgef_330+PDZ (50uM)	Xwgef_330+PDZ (50uM)	Xwgef_330+PDZ (50uM)	Xwgef_330+PDZ (50uM)	Xwgef_330+PDZ+WGEFpep	Xwgef_330+PDZ+WGEFpep	Xwgef_330+PDZ+WGEFpep	Xwgef_330+PDZ+WGEFpep	Xwgef_330+PDZ+WGEFpepD9A	Xwgef_330+PDZ+WGEFpepD9A	Xwgef_330+PDZ+WGEFpepD9A	xWGEF330Y353E	xWGEF330Y353E	xWGEF330Y353E	xWGEF330Y353E+PDZ	xWGEF330Y353E+PDZ	xWGEF330Y353E+PDZ	xWGEF330L407A	xWGEF330L407A	xWGEF330L407A	xWGEF330L407A+PDZ	xWGEF330L407A+PDZ	xWGEF330L407A+PDZ	RhoA	RhoA	RhoA
0	52816	53737	56380	56454	55216	59088	61760	61866	61551	59962	56921	57077	55118	55605	53787	55328	68440	69254	65854	75496	72538	69455	87016	68659	69530	67612	63171	65634	56603	58620	57822	44800	44850	35317
5	53032	54008	56274	56488	55557	58465	62049	61840	61173	59993	56838	57024	55348	55795	53816	55393	67809	69406	65766	75146	72460	69352	87054	68483	69412	67027	63280	65322	56833	58578	57623	44882	44558	35088
10	52927	53788	56606	56187	55602	58590	62142	61689	60988	60065	56415	57240	55208	55937	53703	55145	68030	69224	65111	75675	72672	69438	86639	68250	69259	67464	63234	65564	56724	58657	57611	44830	45346	35227
15	52930	53848	56384	56316	55363	58242	61913	62423	60926	59887	56982	57018	55475	55756	53656	55142	68135	69444	65563	75450	72397	68923	85997	68341	69230	67558	63220	65724	56473	58136	57437	44829	45317	34749
20	52947	53922	56634	56675	55166	58242	62260	61886	60962	60240	56923	56956	55501	55691	53632	55133	67746	68678	65243	75750	72052	69389	86037	68434	68781	67851	63099	65651	56580	58306	57600	44963	45171	35168
25	52616	54199	56512	56314	55444	58199	62105	62050	60699	60114	57123	56855	55589	55487	53664	55193	68129	69232	65370	75863	71400	69539	86022	68412	68791	67709	63199	65640	56270	58246	57261	45292	45310	35369
30	53237	53882	56312	56134	55012	58588	62240	61903	60782	59818	56575	56952	55010	55533	53370	55129	68059	68881	65322	75084	71415	69377	86368	68411	68629	67893	62913	65688	56396	58368	57466	44662	45320	35068
35	52951	53872	56269	56591	55182	58231	62006	61853	60778	59760	56643	56893	55087	55611	53332	54809	68325	68904	65615	74897	71631	69000	85548	68043	68117	67585	62633	65389	56642	57974	57219	45167	45164	35168
40	52857	53872	56229	56289	55224	58065	61951	61788	60815	59703	56766	56745	55387	55506	53243	54922	68243	68593	65387	75330	71829	68826	85727	67993	67963	68004	62835	65537	56363	58080	57112	45067	45284	35121
45	52927	54086	56651	56289	55126	58044	62142	61962	60342	59724	56581	56546	55507	55544	53570	54645	68072	68303	65259	75143	71475	68800	86142	68124	67934	67916	62667	65352	56602	58051	57459	44598	45524	35316
50	52623	53682	56361	55954	55003	57883	61937	61871	60729	60182	56782	56497	55162	55034	53442	54805	68092	68360	65126	75280	71348	68851	86168	68509	67882	67177	62664	65308	56397	57882	57186	44867	45574	35319
55	52531	53699	56699	56210	55284	58308	62048	61975	60611	59853	56558	56703	55378	54910	53322	54760	68336	68353	64998	75470	71232	69020	86155	68408	68200	67308	62578	65095	56751	58054	57264	44954	44851	35393
60	52581	53910	56528	56235	55167	58014	61685	61743	60318	59767	56497	56268	55160	55256	53213	54607	67621	68309	65568	75093	71449	69142	86264	67984	68449	67708	62337	65211	56874	58040	57401	44949	45617	35420
65	52607	53657	56792	56216	55218	58316	62553	61846	60471	59517	56236	56624	55120	55318	53101	54512	68000	68214	65529	74817	71580	69459	85879	67773	68092	67764	62328	64978	56260	57752	57194	44878	45207	35369
70	52668	54215	56439	56113	55197	57692	61946	61781	60566	60094	56597	56379	55505	55163	53207	54680	67745	67925	65280	74956	71697	69042	85877	68142	67944	67696	62273	65057	56347	58207	57099	44827	45097	35415
75	52999	53307	56492	56205	55054	58227	61809	62209	60524	59743	56514	56872	55037	55000	53148	54834	67758	68428	65205	74929	71031	69061	86167	67934	67741	67582	62543	65318	56102	58244	57164	45196	45235	35570
80	52607	53660	56728	55816	55147	57931	61370	61820	59890	59417	56551	56460	55710	55105	52907	54857	67752	68310	65753	74657	71265	68806	86499	68225	67979	67577	61982	64979	56485	57832	57261	45034	44881	35394
85	52374	53632	56578	56155	55393	57506	61820	61950	60629	59253	56329	56484	55281	55462	53004	54575	68133	68155	65054	75404	71217	68595	85900	68051	68081	67233	62351	64915	55887	57809	57007	44780	45245	35535
90	52613	53573	56809	56268	54810	58026	61374	61631	60187	59036	56593	56286	54796	55560	52925	54741	67845	68135	65047	74812	70711	68997	86011	67687	67797	67563	62374	65207	56115	57663	56961	44835	45020	35167
95	52648	53996	56829	56015	55236	58196	62143	62243	60368	59426	56276	56531	55313	55345	53030	54494	67827	68177	65121	75015	71019	68587	86282	67982	67859	67036	62251	64887	55807	57825	57043	44881	45100	35274
100	52394	53735	56546	56426	55169	57854	61536	61605	59935	59978	56291	56329	55128	54861	52828	54437	67495	68179	65049	74791	70843	68719	85673	67694	67832	67168	62056	64720	55981	58015	56833	44614	45379	35414
105	52670	53575	56978	56029	54754	57729	61917	61978	60586	59294	56017	56143	55031	54990	52785	54261	67747	68183	65149	74492	70608	68681	86132	67998	67817	67631	62236	64789	55679	57972	56761	44893	45068	35409
110	52538	53735	56654	56107	55029	57855	61894	62272	60074	59000	56151	56264	55381	55122	52674	54537	67171	68116	65131	74270	70156	68653	85717	67588	67895	67182	61809	64658	55463	57764	56430	44948	45034	35436
115	52769	53564	56691	56061	55004	58060	61649	61875	59992	59219	55966	56203	55152	55058	53068	54591	67428	67999	64563	74967	70786	67933	85825	68271	67530	67738	62398	64972	55728	57328	56709	44952	45139	35161
120	52515	53983	56384	56156	54919	58031	61992	62284	60503	59370	56148	56131	55337	55186	52717	54655	67524	68107	65215	74397	70878	68258	85650	67534	67695	67022	61851	65217	55418	57909	56497	44736	44942	35381
125	52578	53606	56953	56250	55305	57632	61351	62307	60416	59102	56267	56117	54623	55328	52798	54499	67664	68105	65121	74367	70523	68028	85137	67842	67702	67674	61657	64778	55705	57108	56368	44984	45101	34994
130	52159	53550	56455	55908	54966	57890	61756	62186	60281	59125	56263	56085	55334	55378	52898	54465	66873	68427	65091	74279	70787	67806	85620	67438	67436	66903	61984	64662	55934	57703	56811	44634	44837	35069
135	52190	53396	56375	56250	54763	57799	61855	62196	60366	59094	55699	55675	54830	55156	52794	54506	67357	68069	65121	74105	70669	68217	85869	67683	67317	67146	62052	64799	55616	57537	56507	44648	44920	35135
140	52282	53781	56502	56058	55160	57841	61643	61591	60573	59202	55863	55899	54866	55323	53061	54317	67172	68044	64964	74145	70274	67765	85008	67338	67106	67343	61722	64780	55783	57771	56761	44549	45039	35063
145	51930	53802	55970	56025	55185	57791	61430	61499	59968	58872	55910	55890	54873	54922	52985	54361	67530	68071	65204	74320	70461	67926	85751	67291	67444	67287	61815	64657	55507	57090	56233	44914	44721	35163
150	52469	53488	56514	55963	54818	57802	61442	61974	60343	59091	55771	56046	54672	55160	52997	54329	67313	67521	64983	74036	70248	67754	85181	67671	67335	67590	61751	64710	55736	57504	56456	44579	44563	35010
155	52211	53734	56506	55662	54564	57748	61368	61498	60169	58940	55512	55760	55203	55050	52555	54425	67127	67719	64959	74329	69836	67799	85453	67534	66748	67036	61980	64659	55983	57622	56671	44895	44927	35047
160	52204	53450	56687	55778	54619	58028	61350	61654	59862	58858	55909	55877	55049	54978	52605	54258	66973	67858	64325	73890	70429	67611	85653	67268	67342	66899	61905	64587	55943	57729	56194	44738	44592	35120
165	52062	53600	56068	56149	54513	57790	61082	61442	59961	59083	55732	55530	55026	55078	52764	54370	67040	67715	64675	73866	70131	67821	85179	67069	66916	67182	61356	64308	55453	57327	56326	44424	44490	35133
170	51866	53482	56667	56195	54537	57894	61622	61611	59822	58985	55758	55459	55105	54721	52921	54018	66958	68355	64706	73575	69757	67676	85199	67321	67613	66925	61305	64497	55557	57686	56660	44570	44725	35031
175	52300	53456	56472	55931	54242	57978	61480	61466	60115	59267	55675	55760	54738	54853	52576	54080	66880	67529	64816	73642	70171	67686	85536	67353	66683	66933	61658	64599	55686	57081	56376	44293	44747	35115
180	52125	53456	56039	55638	54492	57528	61092	61712	59586	58832	55625	55462	54997	54858	52353	53975	67329	67909	64768	73181	69469	67879	85256	67739	67132	66835	61574	64418	55198	57356	56467	44355	44902	34834
185	52091	53590	56312	55762	54554	57663	61604	61570	60062	58584	55710	55591	55115	54568	52483	53811	66916	67948	64875	73516	70169	67862	84836	67196	66846	66876	61235	64650	55631	57447	56374	44401	44724	34789
190	52221	53354	56500	56304	54529	57917	60914	61366	59374	59033	55553	55088	54909	54818	52132	54111	66956	67661	64476	73482	70009	67490	84870	67478	66885	66550	61350	64458	55714	57181	56391	44320	44608	34870
195	52356	53311	56221	55748	54910	57526	60872	61271	59879	58515	55675	55353	54588	54901	52769	54353	66826	67749	64563	73491	69718	67178	84836	67488	66648	67462	61770	64719	55792	57144	56419	44517	44665	34975
200	52001	53531	56434	55733	54140	57230	60988	61503	60077	58499	55534	55499	54685	55184	52556	54069	66966	68049	64607	73283	69985	67262	84274	67219	66728	66828	61237	64299	55214	57448	56255	44312	44660	34890
205	52049	53428	56299	55295	54576	57853	61095	61379	59591	58783	55264	55242	54556	54751	52351	53850	66802	67816	64983	73933	69941	67176	84895	67374	66626	66526	61441	64195	55676	56941	56381	44168	44572	34984
210	52354	53289	56202	55765	54552	57684	60973	61319	59721	58481	55539	55327	54621	54592	52622	53749	66806	67429	64331	72940	69558	67182	84389	67331	66734	66995	61427	64398	55702	57116	56490	44464	44801	35030
215	52072	53441	55851	55640	54801	57544	61039	61318	59617	58299	55449	55545	54687	54686	52394	54048	66871	67564	64448	73363	69491	67193	85088	67233	66284	67236	61369	64158	55452	57073	56207	44375	44990	34825
220	52386	53346	56095	55746	54353	57522	60921	61243	59688	58618	54973	55286	54940	54868	52310	53838	66604	67492	64337	72700	69120	67132	84333	67128	66710	66666	61080	64317	55113	57365	56213	44165	44706	35215
225	52207	53246	56046	55992	54602	57653	60976	60727	59798	58752	55091	55220	54680	54748	52657	53626	66493	67431	64412	73012	69609	67330	85419	66764	66456	66570	61801	64497	55950	57151	56435	44149	44707	35042
230	51766	53395	56246	55599	54128	57529	60709	61176	59557	58404	55082	55310	54538	54868	52156	54138	66813	67847	64101	72982	69353	67101	84769	66624	66820	67087	61660	64152	55369	56959	56193	44390	44815	34992
235	51688	53226	56090	55550	53911	57706	60473	61095	59590	58839	54946	55372	54678	54560	52222	53809	66438	67328	64378	73196	69123	66821	84278	66800	66755	66836	61125	64067	55417	56859	56090	44163	44713	35025
240	52108	53254	56275	55853	54411	57521	60971	60971	59963	58930	54882	55397	54630	54586	52278	53649	66822	67955	64393	72895	69045	66587	84399	66964	66673	66009	60873	64167	55752	57055	56346	44267	44576	35068
245	52012	53448	56329	55880	54236	57356	60705	61375	59372	58181	54937	55454	54543	54493	52538	53412	66486	67866	64282	72969	69156	66678	83870	66682	66079	66805	61204	64209	55363	56866	56073	44040	44542	34993
250	52008	53330	55718	55120	54176	57807	60852	61208	59531	58159	55411	55382	54409	54336	52298	53759	66719	66948	64195	72759	68976	66851	84414	66447	66387	66725	61051	64065	55313	57248	56231	44257	44486	35067
255	51585	52956	56465	55174	54535	57627	60974	61125	59249	58118	55204	54951	54403	54142	52026	53725	66492	67517	64536	72207	69154	66681	84123	66308	66409	66493	61144	64024	55496	57018	56193	44047	44897	35156
260	51827	53198	55609	55394	54432	57314	61048	61015	59910	58773	55306	55271	54609	54565	52416	53632	66409	67442	64282	71883	68962	66647	83816	66461	65953	66471	61189	64752	55154	57001	56019	44329	44677	35038
265	51981	53256	55849	55330	54234	57468	60747	60886	59597	58175	55124	54734	54287	54597	51987	53677	66302	67527	64158	72663	68522	66509	83829	66529	65976	66746	61249	64071	55003	56585	55984	44265	44645	35092
270	51972	52949	55970	54844	54455	57537	60674	60572	59361	58438	54786	54852	54557	54590	52170	53604	66424	67505	64216	72253	68751	67080	83863	66227	66031	66448	61283	64045	55423	56593	56107	44184	44423	35170
275	51917	52970	55912	55566	54484	57618	60981	61004	58912	58086	54794	54973	54618	53975	52448	53251	66515	67515	64148	72462	68823	66666	84007	66097	65485	66586	60902	64197	55377	56684	55946	43986	44916	34972
280	52030	53017	56135	55173	53753	57345	60938	60682	59327	58224	54865	54862	54581	54427	51781	53398	66780	67473	64178	71951	68624	66407	83961	66321	65914	66289	61155	64094	55439	56575	55989	43928	44875	35096
285	51697	53269	55576	55368	54325	57188	60464	60739	59330	58038	54892	54823	54358	54101	51752	53212	66224	67392	63798	72606	68650	66242	83859	66300	65844	66634	61187	64356	55567	56749	55999	44086	44421	34815
290	51606	52950	55958	55021	54296	57224	60895	60798	59635	58170	54976	55031	54482	54436	51957	53050	66219	67394	64151	72267	68443	66509	83501	66084	66023	66268	60609	64064	55438	56634	55960	44200	44880	34984
295	51655	53168	55918	55413	54165	57252	60706	60688	59357	58390	54966	54561	54476	54462	51740	53349	66524	67221	64189	71738	68476	66197	83325	65943	65733	66358	61000	63875	55086	56621	55683	44175	44582	34859
300	51732	53108	55837	55118	53994	57382	60521	60880	59332	57600	55029	54831	54213	54164	52202	53424	66294	67718	63720	71985	69019	66249	84064	66153	65875	66820	60935	64197	55205	56643	55764	44233	44766	35021
305	51684	52907	55674	55261	54085	57133	61028	60953	59111	57976	54888	54482	53954	54473	51472	53435	66413	67246	64177	71906	67844	66051	83487	66081	65855	66402	60939	63849	55314	56428	55846	43807	44292	35035
310	51598	52967	55760	55323	54605	57263	60328	60561	59559	58219	54866	54645	54286	54255	51858	53024	66564	67197	64062	71758	68474	65965	82943	65780	65637	66658	60674	63527	54867	56815	55741	44159	44468	34787
315	51639	53064	55549	55286	53938	57327	60453	60837	59642	58155	54456	54287	53991	54131	51673	53178	66340	66919	64113	72102	68788	65882	83531	65726	65472	66599	60729	63784	55297	56550	55630	43845	44638	35151
320	51604	53003	55271	55155	54042	56925	60425	60626	59202	57725	54446	54838	53914	54043	51868	53334	66345	67123	64005	71518	68142	65915	82972	66168	65791	65948	60739	63478	55485	56486	55721	44324	44630	35096
325	51784	52869	55891	55044	54230	57177	60802	60800	59638	57861	55117	54896	54314	53997	51696	53225	66177	66961	64044	71431	67646	65718	83247	66149	65465	65922	61060	63584	55271	56384	55873	43982	44725	34886
330	51193	52964	55648	55156	53979	57081	60757	61116	58843	57684	54599	54631	54084	54065	51550	53287	66269	66914	64350	71379	68369	66024	83114	66101	65234	66215	60934	63698	54984	56505	55621	44217	44875	34921
335	51508	52680	55868	54989	54166	57136	60590	60683	59093	57668	54464	54344	53941	53881	51455	53240	66100	67111	63840	71564	67808	66024	83050	65810	65436	66050	60598	63576	55254	56475	55592	43910	44543	34822
340	51677	52922	55688	54963	54222	57382	60069	60867	59176	57463	54466	54348	53768	53630	51510	53107	65573	67029	64127	71409	68009	65735	83401	65808	65188	66277	60383	63519	55015	56281	55567	43926	44399	34865
345	51280	53027	55600	54859	54479	57143	60892	60607	58753	57740	54483	54632	53859	53765	51737	53074	65848	67421	64090	71498	68202	65569	83199	65214	65072	66177	60771	63679	54651	56284	55760	44163	44328	34872
350	51512	52936	55582	54660	54269	57642	60805	60465	59375	57518	54404	54330	54184	53972	51507	53006	65563	67557	63585	71955	67474	65936	83068	65549	65548	66443	60460	64140	55098	56646	55499	44045	44807	34841
355	51716	52911	55686	54898	54254	57234	60235	60497	58910	57688	54569	54082	53684	53948	51507	53521	65669	67191	63814	71089	67570	65485	82485	65356	65210	66212	60708	63571	55363	56384	55308	44034	44644	34751
360	51405	52688	55560	55002	54033	57039	60832	60589	58896	58189	54488	54246	53532	54296	51223	52909	66125	67207	63905	71280	67463	65120	82320	65482	64878	66098	60372	63554	54862	56109	55683	43933	44627	34951
365	51410	52898	55433	55205	53528	56994	60700	60289	58881	57871	54392	54420	53707	53982	51702	53010	65892	66630	63728	70784	67708	65520	82902	65584	64997	66156	60451	63307	54848	56470	55592	43966	44706	34886
370	51309	52669	55536	55171	54101	56666	60684	60532	58873	57919	54552	54251	53876	53840	51584	53158	65856	67321	63912	71139	67190	65547	82647	65466	65143	66175	60107	63675	54883	55937	55462	43836	44384	34944
375	51554	52427	55851	54897	54202	57142	60008	60332	58752	57581	54406	54165	53508	54000	51815	52916	66123	66906	63728	71049	67385	65277	82649	65579	64981	65899	60483	63476	55494	56086	55471	43966	44453	34869
380	51319	52601	55675	54766	54039	57133	60596	60346	58813	57806	54244	54094	53541	53709	51211	52966	66025	67201	64356	71179	67324	65386	83190	65045	64708	66381	60714	63384	54614	56480	55683	43772	44466	34870
385	51162	52687	55091	55175	53920	56659	60396	60468	58653	57708	54503	54480	53787	53703	51500	52924	66433	67003	63616	70576	67216	65114	82433	65194	64936	66093	60407	63454	55024	56109	55576	43843	44440	34826
390	51298	52831	55035	54893	53665	56957	60213	60284	59094	57626	54360	53958	53670	53844	51484	53452	65747	67078	63530	71018	67206	65165	82652	65259	64398	66192	60563	63557	55048	55982	55464	43998	44456	34659
395	51480	52638	55517	54808	54061	56917	60102	60160	58773	57330	54161	54177	53575	53868	51460	52925	65886	66978	63718	70614	67247	65051	81952	64821	64559	65813	60383	63383	55298	56102	55320	43996	44554	34598
400	51246	52746	55665	55018	54319	57182	59721	60038	58915	57676	54443	54026	53588	53391	51184	52943	65884	67076	63878	70657	66972	64587	81847	65104	64801	65907	60527	63207	54769	55845	55694	43913	44763	34850
405	51532	53118	55333	55004	53901	56856	60344	60663	58833	57358	54113	53960	53879	53846	51102	53106	65758	67093	63532	70886	66595	64975	81959	65151	64322	66263	60099	63699	55024	56199	55547	44044	44323	34811
410	51370	52538	55382	54898	53919	56950	60470	60506	58693	57335	53968	53921	53714	53501	50947	53064	65912	66841	63906	70641	66908	64844	81929	65283	64502	66078	60118	63581	55028	56367	55404	43891	44130	34493
415	51405	52420	55136	54683	53990	56710	60345	60441	58475	57510	53847	54191	53545	53621	51136	52634	65774	66894	63317	70503	67132	65491	81753	64729	64491	65629	60213	63508	54735	55856	55372	43976	44406	34579
420	51330	52748	55186	54812	54161	56730	60165	60343	58483	57613	54130	53795	53843	54120	51009	52892	65676	67094	63842	70653	67194	65228	82018	64650	64078	65882	60308	63294	54605	55985	55423	43856	44664	34788
425	51376	52897	55207	54786	53944	56910	59991	60246	58524	57241	54012	54054	53831	53822	51251	52998	65837	66888	63593	70438	66723	64812	81661	64746	64481	66002	60274	63488	55102	55711	55367	43883	44467	34654
430	51120	52796	54940	54862	53989	56684	60480	60454	58642	57750	53915	53669	53710	53663	51336	52903	65413	67400	63440	70635	66842	65114	81559	64590	63997	65646	60417	63207	55031	55832	55212	43755	44207	34885
435	51092	52453	54987	54923	54009	56467	59789	60380	58521	57320	54305	53590	53499	53253	51019	52767	65650	66791	63163	70355	66716	64693	82019	64632	64142	65592	59953	63191	54671	55945	55119	43814	44494	34591
440	51201	52462	54962	54899	53724	56815	60094	60228	58841	57531	54002	53708	53416	53634	51210	52875	65583	66685	63258	70436	66596	65047	82133	64895	64089	65427	59828	63350	54912	55834	55362	43870	44123	34763
445	50973	52425	54801	54508	53837	56732	59867	59986	58438	57334	54133	53609	53645	53621	51035	52929	65549	66418	63287	70287	66473	64795	81319	64549	64034	65703	59838	63065	54697	55720	55237	43818	44435	34451
450	51231	52292	55262	55027	54062	56330	59962	60150	58413	57536	53836	53868	53550	53357	50976	52573	65534	66816	63375	69767	66814	64357	81152	64434	63772	65759	60140	63164	54835	55851	55349	44089	44681	34381
455	51228	52655	55087	54513	53718	56475	59918	60139	58842	57375	53794	53825	53114	53163	50966	52717	65565	66319	62875	70234	66700	64609	81167	64337	64126	65913	60256	63019	54859	55671	55284	43958	44378	34297
460	51165	52436	54883	54275	54327	56578	60003	60156	58276	57187	53800	53894	53649	53564	50840	52583	65906	66303	63434	70106	66422	64323	81548	64485	64086	65540	59827	62911	54953	55770	55261	44478	44422	34308
465	51237	52437	55150	54811	53623	56507	60070	59699	58307	57380	53728	53589	53447	53134	50829	53003	64967	66826	63416	70078	66338	64037	80633	64716	63785	65927	59689	63046	54856	55630	55137	43956	44125	34778
470	51158	52644	55085	54762	53937	56396	59893	59772	58311	56954	53455	53620	52914	53845	50907	52829	65217	66658	63199	69901	66250	64290	80978	64461	63701	65448	59848	62579	54815	55614	55197	43760	44319	34517
475	50816	52517	55154	54533	53703	56532	59999	59912	58452	56673	53578	53690	53201	53255	51004	52747	65553	66441	63211	69768	66198	64370	80663	64532	63593	65705	59813	62983	54663	55394	54863	43695	44236	34650
480	51377	52262	54874	54747	54019	56299	59713	60315	58331	56895	53662	53501	53216	53525	50806	52817	65492	66563	63241	69924	66241	64249	81339	64102	63832	65657	59890	62968	54808	55796	54279	44035	44243	34632
485	51193	52958	55456	54414	53741	56591	60141	59931	58299	57048	54053	53255	53292	53735	50877	52646	65221	66313	63234	69886	66067	64612	80930	64333	63444	65518	59989	62865	54675	55698	54182	44211	44106	34421
490	50807	52393	54950	54527	53675	56549	60008	59873	58302	57081	53748	53345	53225	53432	51173	52767	65800	66431	62934	69266	65808	64474	80701	64406	63855	65585	60056	63091	54943	55323	55139	43586	44373	34731
495	51020	52262	54836	54641	53497	56448	59813	59926	58299	57223	53933	53872	53450	53282	50697	52555	65426	66347	62994	69674	66217	64393	80851	64362	63437	65664	59530	63064	54775	55635	55162	43915	44316	34452
500	51118	52117	54809	54710	53875	56502	59650	59939	58219	57102	53728	53468	53173	53543	50979	53000	65607	66475	63083	69371	65851	63772	80807	64233	63067	65495	59685	62966	54698	55758	54982	44003	44270	34372
505	50773	52337	54225	54509	53740	57031	59293	59881	58005	56849	53975	53587	52776	53175	50834	52880	65415	66668	63280	70033	65868	64361	80519	64038	63543	66055	59687	62747	54736	56075	55072	44062	44159	34499
510	51008	52326	54766	54704	53429	56405	59722	59859	58201	56820	53673	53430	52919	53086	50806	52736	65465	66546	63100	69247	65693	64313	80724	64276	63229	65223	59818	62797	54166	55814	54936	43977	44253	34425
515	50815	52261	55133	54828	53802	56842	59784	59658	58447	57002	53305	53328	52884	52892	51024	52588	65282	66545	63013	68946	65257	63973	80351	63859	63441	65118	59809	62653	54561	55731	54902	43708	44283	34412
520	50886	52548	54721	54554	53610	56423	59869	59974	57936	56907	53478	53140	52915	53420	50872	52374	65343	66460	63183	69427	65452	63634	80361	64032	63378	65011	60011	63037	54669	55332	54863	44173	43961	34406
525	51006	52433	54777	54341	53506	56269	59915	59870	58102	56542	53655	53281	53006	52865	50883	52281	65432	66847	63301	68915	65425	63956	80351	64104	63419	65634	59365	62559	54887	55337	54976	43869	43967	34546
530	50818	52318	54670	54810	53745	56247	59893	59655	58116	56743	53282	53517	52902	53143	50620	52290	65179	66123	63117	69146	65449	63386	80731	63673	62626	65142	59394	62552	54527	55571	54930	43821	44090	34600
535	50796	52425	55119	54553	53658	56327	59639	59809	57881	56849	53425	53430	52841	53135	50827	52365	65142	66810	62603	68772	65464	64053	80444	64196	63286	65019	60020	62630	54334	55364	54739	44024	44159	34080
540	50706	51926	54645	54270	53710	56384	59795	59835	58188	56780	53858	53280	53343	53330	50793	52602	65605	66292	62814	69021	65194	63803	80255	63760	63104	65292	59843	62837	54492	55374	54772	43796	44472	34350
545	50415	52027	54590	54369	53661	56549	59741	59711	57917	56652	53178	52949	52940	53157	50372	52290	65476	65972	63175	68832	65113	63555	80116	63759	63439	65185	59369	62494	54451	55766	54840	43967	44048	34477
550	50631	52301	54647	54155	53540	56352	59641	60074	58038	56611	53197	53275	52901	53172	50709	52144	65394	66288	63238	69125	65270	63798	80017	63806	63077	65695	59559	62688	54745	55265	54967	43966	43932	34370
555	50994	52209	54438	54188	53711	56307	59576	59555	57695	56722	53249	52858	52876	53052	50612	52342	65078	66460	62576	68814	65205	63753	80267	63384	62727	65277	59815	62379	54029	55510	54760	43790	44214	34369
560	50522	52348	54241	54106	53871	56446	59541	59906	58113	56945	53230	53311	52239	52806	50835	52363	65471	66093	63071	68942	65147	63314	79801	63443	62589	64978	59794	62337	54392	55174	54816	43867	44297	34532
565	50554	52121	54737	53985	53437	56328	59300	59744	57716	56256	53320	53243	52797	53162	50462	52274	64892	66133	62847	68931	64848	63106	79983	63607	62582	65046	59465	62481	54512	55395	54873	43898	44139	34317
570	50421	52415	54803	54285	53352	56566	59797	59590	58042	56562	53244	52903	52821	52619	50645	52276	65385	65715	62701	68411	64732	63693	79833	63530	62804	65070	59580	62781	54779	55646	54761	43716	44070	34265
575	50674	51825	54354	54032	53557	56062	59403	59804	57535	56647	53003	53175	52596	52762	50638	52600	65308	66450	62607	68215	64925	62963	79806	63273	62696	65289	59678	62399	54303	55277	54767	43675	44037	34265
580	50675	52184	54548	54190	53624	56211	59199	59524	58104	56810	53403	52987	52900	53020	50930	52546	65061	66359	62808	68707	64908	63092	79880	63222	62428	65016	59481	62397	54496	55335	54931	43900	44156	34455
585	50638	52217	54596	54055	53570	56119	59667	59522	57738	56818	53362	53189	52722	53107	50804	52419	65255	65944	62656	68893	64760	63414	79578	63532	62500	64857	59577	62463	54561	55404	54853	43679	43874	34091
590	50714	52059	54341	54072	53554	56153	59457	59556	57719	56277	53243	53183	52771	52656	50443	52517	65116	65919	62341	67935	64811	63314	79306	63246	62401	64915	59428	62485	54453	55408	54871	43692	44301	34409
595	50378	52192	54666	54162	53252	56386	59220	59023	57521	56339	52978	52971	52983	52664	50722	52405	64552	65832	62592	68137	64831	63378	79832	62913	62693	65049	59572	62698	54267	55289	54726	43896	43812	34439
600	50185	52065	54414	54070	53724	56188	59296	59450	57197	56383	53299	52743	52550	52787	50404	52211	64868	66148	62624	68273	64561	62866	79849	63122	62190	65192	59432	62366	53966	55424	54691	43317	43987	34044
605	50844	52289	54418	54027	53483	56338	59237	59264	57678	56496	52848	52769	52806	52645	50614	52146	64819	66124	62460	68145	64841	62684	78929	63142	62340	64741	59259	62678	54596	55095	54822	43608	43928	34401
610	50778	52023	54391	54045	53626	56495	59215	59492	57633	56194	53187	52893	52729	52527	50361	52109	64994	66253	62666	67905	64773	62933	78861	63060	62492	65137	59756	62345	53887	54901	54352	43849	43862	34537
615	50706	51948	54542	54404	53319	56739	59679	59481	57743	56459	52703	53495	52695	52582	50723	52059	64616	66063	62470	68109	64776	62750	79108	63005	62231	65175	59610	62204	54081	55463	54709	43553	44310	34203
620	50599	52567	54404	54118	53352	56041	59498	59464	57855	56230	53042	52494	52515	52919	50468	52407	64627	65608	62587	68060	64185	63100	78883	62752	62314	64940	59503	62251	54291	55287	54739	43591	43892	34145
625	50509	52123	54486	54008	53135	56049	59244	58961	57707	56640	53027	52905	52350	52708	50541	52118	64407	66349	63116	67586	64811	62954	79195	63000	62076	65086	59440	62567	54074	55379	54697	43801	43881	34087
630	50518	52099	53853	53849	53538	56223	59180	59233	57610	56404	53042	52470	52465	52497	50354	52117	64703	66185	62628	67890	64094	62609	78878	62686	62369	65110	59450	62468	53952	55216	54522	43564	43806	34347
635	50362	52060	54368	54013	53447	55833	58614	59371	57070	56359	53088	52985	52680	52296	50545	52203	64559	65774	62427	67683	64543	62771	78545	62511	61945	64739	59361	62291	53881	55035	54308	43854	44053	34122
640	50796	51908	54402	54128	52746	55921	59119	59399	57852	56256	52947	52589	52519	52566	50458	52013	64537	65836	62402	67801	64480	62960	78662	62609	62262	64708	59253	62313	53880	54900	54367	43613	43777	33926
645	50814	51930	54107	54185	53395	55925	59191	58931	57876	56244	52624	52695	52523	52638	50379	52127	64500	65677	62818	67749	64242	62905	78445	62003	61836	64888	59053	62186	54163	55270	54684	43295	43911	34235
650	50533	51943	54619	53865	53475	55918	59037	58878	57363	56136	52894	52488	52066	52479	50258	52339	64740	65601	62590	67579	64077	62313	78334	62724	61925	64799	59671	62318	54260	55259	54641	43633	43682	34235
655	50621	52092	54677	53985	53408	55804	58530	59019	57650	56296	52899	52760	52390	52718	50420	52362	64520	65497	62385	67179	64256	62183	78519	62203	61889	65222	59520	62479	53732	55031	54535	43789	43628	34031
660	50245	51762	54296	53728	52942	56217	58836	59053	57487	56029	52921	53077	52423	52550	50425	52072	64471	65753	62638	66992	64343	62383	78098	61805	61612	64880	59260	62057	53844	54883	54280	43472	43792	34299
665	50508	51844	54431	53627	53276	55852	58934	58627	57173	56095	52571	52607	52178	52554	50478	51874	64431	65720	62027	67390	64081	62295	78386	62232	61714	64983	59198	62227	54111	54899	54337	43679	43484	34258
670	50299	51715	54093	53982	53150	55891	58699	58777	57608	56229	52749	52596	52391	52542	50347	52132	64973	65804	61922	67186	64117	61951	78666	62212	61799	64820	59070	62185	54106	54995	54343	43360	43849	34174
675	50715	51644	53899	53854	52791	55919	58364	59265	57507	56227	52862	52583	52187	52393	50444	52263	64509	65966	62475	67156	63758	62437	77705	62450	62045	64791	59235	62082	53803	54842	54286	43550	43788	34241
680	50462	51597	54192	53927	53123	56361	59032	58920	57273	56565	52794	52887	52617	52714	50052	51854	64485	65678	61889	66997	63726	62063	77979	62377	61576	64923	59074	62317	54128	54902	54451	43582	43605	34143
685	50410	51760	54193	53760	53643	55824	58747	59189	57541	55927	52946	52717	52022	52190	50474	52081	64499	65466	62007	66964	63777	61981	78510	62139	61596	64399	59322	62154	53851	55264	54490	43744	43589	34000
690	50118	51731	54290	53931	53286	55893	58490	59010	57034	55722	52830	52735	52194	52388	50674	51840	64291	65962	62314	66933	63564	61964	78514	62174	61351	64544	58869	61959	53837	55098	54441	43374	43715	34191
695	50347	51684	54116	54193	52839	56323	58482	58984	57132	55991	52619	52173	52223	52351	50287	52046	64174	65654	62545	66853	63523	61803	77765	61895	61663	65023	59099	62208	54034	54802	54351	43570	43751	34175
700	50171	51563	54076	54094	53091	56138	59013	58893	57054	56306	52761	52363	52230	52310	50219	51807	63914	65643	62064	66712	63799	62101	77828	61941	61460	64656	58942	62037	54160	54607	54384	43259	43587	34072
705	50591	51881	53796	53840	53008	55857	58916	59205	57075	56154	52691	52418	52022	52381	50482	51819	64016	65585	61654	66758	63815	61903	77697	61733	61295	64551	59127	61956	53892	55124	54438	43419	43718	33961
710	50271	51429	53809	53851	52864	56001	58797	58879	57248	55769	52646	52203	51811	51915	50206	51818	64205	65586	62299	66909	63597	61626	78089	61854	61096	64672	59221	62094	53952	55013	54410	43488	43806	34260
715	50312	51683	53779	53588	53044	55965	58602	58703	57165	55742	52635	52277	52177	52256	50322	51762	64086	65015	62105	66499	63258	61579	77454	61582	61179	64546	58929	61894	54005	55179	54682	43159	43706	34090
720	50227	51980	54156	53588	53158	55749	58391	58662	57282	56019	52863	52234	52404	52022	50163	51812	64418	65346	62084	66570	63630	61535	77785	61735	61133	64568	59177	62028	53836	54701	54361	43750	43628	34114
725	50421	51385	53800	53714	52969	55898	58339	58630	57160	55917	52445	52069	52108	51835	50008	51794	63992	65384	62111	66770	63390	61852	77424	61383	60871	64749	59478	61993	53840	54610	54260	43450	43646	34023
730	50224	51634	54074	53693	53097	55590	58721	58816	57119	56002	52533	52315	52181	51954	50243	51864	64171	65171	61862	66348	63477	61644	77729	61578	60878	64466	59243	62126	54238	54732	54366	43669	43452	34016
735	50320	51667	53976	53443	53005	55985	58553	58641	57112	56201	52516	51886	52087	52353	50186	51635	64040	65308	62158	66434	63321	61194	77496	61345	61026	64287	58713	61954	53744	54756	54186	43766	43701	33905
740	50389	51497	53743	53678	52957	56120	58903	58908	57461	55822	52338	52419	51881	52119	50327	51759	64429	65390	61905	66586	63155	61578	77252	61492	60795	64566	59230	61755	53928	54653	54318	43628	43612	34037
745	50176	51601	53748	53480	52851	55497	58937	59057	57217	55831	52854	52404	51568	52101	50000	52008	63495	65405	62126	66688	62908	61130	77847	61411	60818	64359	58897	62016	53886	54541	54186	43474	43537	34007
750	50340	51508	53692	53520	52759	56212	58793	58753	56751	55910	52290	51822	52127	51703	50093	51380	64172	65246	61923	66360	63147	61605	76793	61220	60636	64283	59179	61982	53885	54471	54233	43653	43732	33956
755	50263	51776	54009	53334	52876	56060	58433	58829	56683	56102	52665	51946	51918	52058	49908	51907	63999	65122	62222	66502	62728	61588	77250	61806	60420	64608	59301	61722	53868	54592	54161	43317	43341	33845
760	50054	51405	53908	53388	52743	55809	58427	58818	57099	55927	52098	52005	51848	51909	49982	51631	64085	65161	61800	65778	62685	61272	77615	61560	60966	64280	59372	61928	53643	54460	54120	43468	43748	34108
765	50343	51388	53538	53338	53084	55701	58549	58727	56934	55864	52362	51951	52120	51986	50003	51313	63949	65057	61838	66039	63129	60885	77042	61484	60503	64798	59081	62044	53873	54426	54004	43496	43546	33999
770	50592	51840	53772	53275	53078	55560	58518	58403	57011	55565	52436	51977	52007	51731	50053	51466	64112	65316	61750	65933	62478	61466	76612	61125	60749	64473	58823	61613	53737	54352	53981	42980	43913	34260
775	50250	51236	53688	53328	52916	55556	58119	58334	56971	55828	52351	52592	51699	51886	50059	51553	63795	64733	61916	65849	63000	61172	77293	61187	60296	64073	58895	61956	53967	54491	54107	43402	43385	34115
780	49765	51283	53638	53021	52736	55900	58217	58803	56940	55554	52402	51857	51769	51683	50140	51437	63550	65174	62141	65701	62811	60689	76561	60987	60513	64200	59055	61928	53665	54675	54118	43587	43639	33799
785	49975	51305	53881	53482	52453	55769	58469	58787	56661	55605	52160	51790	51363	51877	50040	51372	63810	64884	61562	65452	62320	60959	76451	60916	60362	64293	58666	61842	53158	54398	53844	43691	43487	33946
790	50079	51295	53557	53025	52616	55639	58671	58978	56721	56009	52226	51541	51776	51592	50075	51409	63475	64957	61920	65727	62502	61039	76441	61308	60242	64459	58513	61656	53662	54919	53946	43454	43333	33793
795	50087	51338	53660	53282	52449	55740	58567	58589	56875	55771	52237	51791	51633	51866	50017	51684	63841	64789	61665	65748	62356	60964	76300	61034	60558	64106	59088	61718	53616	54719	54117	43401	43457	33655
800	50046	51577	53470	53137	52587	55769	58309	58421	56967	55784	52186	51742	51614	51857	49909	51439	63693	65173	61706	65772	61997	60576	76407	61557	60142	64402	59032	61870	53674	54633	54083	43199	43540	33805
805	50043	51453	53643	53437	52596	55925	58454	58615	56662	55878	52540	51815	51694	51969	49960	51378	63704	65281	61846	65925	62083	60483	76320	60417	59835	64568	58899	61834	53643	54804	54193	43291	43429	33979
810	49850	51265	53484	53272	52554	55575	58394	58628	56730	55607	52009	51730	51158	51491	50107	51382	63852	64920	61554	65263	62213	60926	76953	60917	60051	64277	58638	61709	53658	54240	53837	43131	43306	33759
815	49911	51252	54054	53340	52708	55666	58386	58365	56934	55414	52143	51825	51766	51779	50234	51673	63291	65041	61738	64743	62170	61165	75869	61242	60377	64140	58960	61539	53434	54625	53979	43392	43420	33676
820	50186	51496	53797	53128	52519	55776	58267	58543	56709	55693	52270	51636	51427	51481	49931	51543	63538	64649	61699	65318	62099	60938	76151	60789	60015	64005	58780	61773	53274	54836	53985	43447	43212	33841
825	49760	51619	53529	53555	52455	55495	58730	58622	56679	55350	52410	51822	51758	51595	49911	51425	63342	64657	61622	65292	62112	60841	76079	60220	59963	64216	59209	61649	53410	54164	53744	43521	43194	33865
830	49814	51112	53568	53423	52710	55509	58597	58281	56836	55863	52057	51427	51048	51400	49800	51615	63635	64879	61525	65265	62267	60411	75896	60737	59876	64031	58700	61481	53902	54611	53819	43348	43247	33537
835	49909	51195	53440	52985	52373	55531	58272	58559	56956	55158	52056	51984	51458	51353	49750	51602	63810	64934	61447	65259	61952	60362	76288	60321	59936	63717	58443	61307	53611	54205	53841	43587	43137	33585
840	50090	50867	53345	53137	52522	55133	57876	58166	56865	55526	52020	51690	51464	51445	49746	51577	63476	64565	61394	64511	61712	60972	75991	60244	59535	64055	58432	61578	53388	54623	53843	43229	43287	33899
845	50021	51386	53524	53285	52571	55437	58072	58038	56857	55715	52044	51322	51540	51578	49846	51706	63256	64540	61549	64958	61432	60602	75744	60544	59687	63708	58647	61586	53590	54427	53917	43217	43249	33924
850	49892	51225	53619	53068	52437	55600	58292	58514	56672	55560	51828	51536	51482	50964	50229	51533	63198	64365	61245	65117	62232	60136	75536	60243	59401	63749	58262	61364	53297	54531	53762	43108	43349	33464
855	49779	51080	53757	53343	52433	55469	58065	57839	56887	55238	52082	51599	51337	51210	49492	51384	63462	64320	61313	65157	61561	60138	75424	60551	59851	64203	58732	61690	53340	54284	53742	43344	43451	33710
860	49929	51276	53089	53219	52388	55498	58031	57956	57095	55662	52382	51599	51529	51534	49854	51210	63475	64692	61787	64657	62035	59873	75696	60314	59430	63929	58500	61487	53276	54358	53756	43126	43207	33774
865	49613	51059	53290	53413	52381	55097	57855	57896	56529	55596	51783	51242	51205	51226	49659	51392	63684	64691	61675	64694	61132	59855	75436	60319	59436	63978	58483	61609	53334	54412	53854	43563	43173	33776
870	49936	51565	53323	53136	52320	55611	57952	58509	56530	55689	51491	51309	51399	51295	49723	51320	63153	64359	61472	64610	61573	60082	75160	60353	58982	63568	58596	61361	53282	54491	53822	42908	43072	33634
875	49747	51436	53330	52872	52355	55274	57700	58237	56509	55247	51794	51307	51045	51158	49737	51336	63346	64430	61314	64952	61659	59869	75407	60118	59404	63693	58636	61458	53780	53989	53818	43191	43204	33992
880	50009	51305	53089	52890	52171	55345	58102	58235	56861	55307	51480	51396	51591	51285	49790	51129	62971	64520	61511	64585	61260	59818	75555	60399	59226	63925	58425	61537	53481	54350	53827	43005	43267	33529
885	49861	51094	53237	52805	52371	55574	57940	58354	56647	55163	51714	51337	51540	51399	49525	51168	63364	64553	61391	64533	61323	59955	74815	60026	59048	63767	57960	61487	53568	54084	53793	43072	43566	33842
890	49875	51084	53707	52953	52349	55290	58106	57966	56995	55114	51745	51603	51312	51533	49816	51284	62971	64394	61090	64203	61558	59797	74687	60010	59173	63812	58548	61191	53504	53919	53694	43335	43222	33685
895	49915	51399	53067	52966	52551	55065	57473	58122	56379	55507	51864	51039	50835	51327	49492	51250	63643	64451	61186	64579	60810	59411	74622	59657	58873	63706	58276	61381	53437	54369	53800	43081	43201	33812
900	49998	50846	53199	53014	52367	55504	58214	58179	56621	55137	51777	51240	51136	51095	49813	51078	63705	64710	61500	64414	61166	59801	75164	59944	58825	63716	58435	61082	53486	53893	53643	43226	43112	33597
905	49849	51102	52952	52979	52242	55491	58060	57910	56585	55033	51491	51114	51116	51628	49528	51399	63260	64481	61547	64253	61087	60174	74218	59464	59086	63936	58477	61548	52915	54120	53460	43155	43071	33735
910	49773	51212	52973	53059	52323	55501	57717	58116	56264	55186	51545	51081	51264	51075	49381	50958	62935	64438	61443	63610	60903	59443	74828	59803	58989	63195	58477	61099	53362	54278	53463	42999	43088	33700
915	49645	51153	53226	52500	52300	55091	57548	57916	56378	55035	51498	50951	51079	51355	49373	50890	63050	64432	61210	63970	61018	59652	74524	59683	59109	63669	58748	61127	53421	54130	53708	43005	43176	33785
920	49594	50841	53130	52940	52248	55041	57873	58051	56502	55211	51571	51245	51159	50798	49533	51029	62976	64465	61017	63774	61099	59187	74471	59877	58574	63758	58418	61207	52966	54019	53382	42683	43201	33686
925	49379	51325	53252	53122	52515	55049	57662	58149	56134	55193	51449	51096	51132	51169	49472	50997	63102	64492	61161	63904	60830	59379	74612	59739	58748	63677	58307	61067	52812	54369	53432	43218	43247	33596
930	49731	51063	53073	52957	52291	55277	58011	57723	56090	55227	51513	51170	50831	51255	49887	51264	63090	64169	61170	63849	61152	59064	74564	59309	58549	63871	58384	61131	52940	53968	53381	43159	43369	33834
935	49881	51109	53140	52422	52042	55114	57737	57841	56431	55107	51637	51115	50814	51362	49663	51089	63027	64182	60946	63675	60549	59377	74290	59575	58512	63593	58157	61320	52954	54090	53449	42870	42931	33642
940	49707	51074	52827	52917	52314	55566	57473	57700	56331	55184	51540	50807	51098	50939	49430	51070	62901	64342	60507	63591	60445	59084	73971	59341	59046	63336	58396	60964	53008	54025	53506	43036	42898	33606
945	49347	51202	53017	52861	52415	54956	57432	58009	56234	54958	51487	50850	51044	50880	49513	50987	62765	63779	60879	63703	60227	59010	74256	59359	58458	63512	58528	61061	52995	54007	53430	43183	43195	33521
950	49605	51006	53005	52708	51854	55007	57472	57850	56562	54959	51860	51092	50980	50958	49276	51044	63089	64001	61076	63321	60294	59073	74193	59048	57907	63353	58502	61221	53048	53951	53428	42811	42969	33702
955	49449	50636	52921	52505	51936	55263	57644	57609	56452	55029	51213	51015	50830	50764	49144	51248	63010	64123	60915	63275	60520	58789	73723	59385	58485	63106	58226	60977	53145	53791	53411	42946	43168	33736
960	49399	51179	52910	52644	51774	54986	57780	57660	56153	54797	51237	51202	50827	51049	49559	50921	63001	64299	61166	63448	60091	58677	73429	59048	58352	63450	58321	61067	52945	54096	53369	43001	42937	33458
965	49119	51049	52768	52510	52090	55068	57496	57900	55930	55039	51197	51218	50786	50889	49627	50956	63106	64094	61306	63635	60233	59387	73734	59152	58002	63593	58448	60961	53347	54082	53680	43161	42842	33708
970	49322	50826	52632	52805	52024	55091	57506	57654	56377	55219	51576	51004	50676	50839	49286	50992	63039	64391	61149	63631	59942	58894	73956	59397	58244	63266	58178	60939	52992	53633	53246	43142	43122	33458
975	49340	51108	52926	52770	52368	54906	57633	57484	56331	54897	51527	51004	50742	50803	49580	51041	62867	64236	60905	63552	60477	58630	73742	58926	58113	63730	58343	60821	52953	53943	53381	43047	42933	33580
980	49549	50897	52851	52625	52361	54966	57450	57774	56351	54906	51123	50928	50788	50980	49249	50780	62710	64115	61467	63575	60114	58879	73538	58414	57964	63451	58041	60969	52931	53619	53167	42986	43081	33788
985	49378	50928	53272	52485	51856	55121	57297	57620	56026	54757	51342	50926	50938	50855	49308	50970	62597	63762	60884	62984	60157	58359	73422	58958	57980	63323	58202	61194	52572	53862	53217	43035	42692	33638
990	49683	50726	53015	52269	51946	55030	57488	57585	55930	55043	51420	50709	51016	50464	49368	50874	62844	64260	60496	63248	59546	58631	73502	58828	57644	63396	58173	60737	52837	54114	53453	43118	42932	33638
995	49720	50924	52765	52545	52361	54917	57010	57520	56159	55171	51170	50625	50807	50759	49273	50847	62895	63819	60713	63293	59585	58606	73561	58794	57909	63462	57836	60920	52776	53689	53238	42836	42891	33496
1000	49197	50827	52889	52430	52056	54931	57524	57300	56228	54986	51194	50940	50227	50778	49070	50909	62685	63710	60900	62897	59766	58741	73212	58479	57838	63763	58246	61008	53007	53525	53186	42899	43170	33362
1005	49459	50707	52750	52244	52032	54799	57404	57673	56244	55011	51105	50845	50572	50554	49200	50840	62815	63957	60586	63108	59588	57862	72942	58478	57639	63240	58206	60633	52794	54146	53442	43104	42814	33609
1010	49565	50816	52920	52446	52074	55040	57275	57357	56037	54777	51060	50845	50754	50537	49038	50996	62732	63606	60405	62709	59615	57946	73250	58883	57703	63510	58166	60734	52656	53843	53167	42826	42866	33644
1015	49505	50656	53401	52473	51907	54756	56906	57176	56106	55078	51094	50921	50508	50311	49254	50761	62888	64155	60895	62735	59489	57781	72736	58463	57702	63625	58018	61193	52588	53521	52997	43288	42829	33771
1020	49309	50890	52534	52437	52248	54973	57124	57270	55856	55240	51103	51134	50789	50458	49242	51006	62686	63914	60795	62899	59385	57774	73117	58425	57285	63428	58353	61030	52797	53799	53164	43219	42913	33341
1025	49230	50844	52671	52397	52115	54803	57092	57357	55959	54916	50837	50702	50681	50497	49253	50544	62369	63636	60719	62861	59264	57645	72522	58767	57353	62738	58279	60933	52458	54099	53219	42981	42976	33475
1030	49573	50440	52607	52320	51973	54900	57131	57089	55910	54969	51301	50822	50367	50647	49146	50733	62337	63398	61248	62584	59036	57785	73190	58076	57560	63326	58089	61173	52745	53755	53083	42973	42847	33555
1035	49460	50521	52504	52130	51871	54530	57066	57507	55592	54708	51065	50537	50569	50531	49122	50787	62733	63596	60206	62952	59076	57587	72832	58518	57500	62812	57847	60545	52859	53597	53274	42828	43204	33564
1040	49615	50412	52696	52150	51985	54597	56967	56937	56026	54862	51152	50563	50519	50329	49286	50938	62720	63817	60574	62333	59293	58148	73050	58422	57232	63337	58109	60406	52672	54021	53182	42959	42853	33436
1045	49512	50444	52717	52172	51691	54744	56716	57146	55891	54887	50910	50739	50347	50613	49293	50663	62199	63802	60335	62711	59234	58008	73085	57962	56860	63543	57834	60649	53014	53420	53051	43033	42774	33535
1050	49348	50755	52679	52334	51605	54534	56918	57539	55887	54827	51180	50459	50372	50517	49246	50418	62840	63617	60642	62109	58680	57570	72375	58086	57534	63396	57724	60709	52585	53692	53111	42921	42822	33566
1055	49323	50713	52461	52239	51712	54891	57052	57238	55540	54796	50955	50604	50467	50797	49237	50948	62683	63670	60504	62209	59193	57452	72568	57966	57284	63128	57386	61016	52438	53520	52964	42750	42646	33423
1060	49320	50634	52586	52145	51882	54581	57275	57164	55547	54847	50969	50607	50242	50668	49059	50511	62377	63699	60689	62248	58949	57647	72672	57924	56802	63272	57571	60719	52395	53752	53150	42752	42917	33435
1065	49333	50557	52587	52145	51858	54689	57043	56868	55875	54712	50695	50533	50320	50690	48683	50588	62001	63639	60476	62204	58928	57669	72778	58115	56948	62971	57767	60778	52788	53655	53154	42880	42595	33248
1070	49259	50939	52766	52298	51586	54681	56428	56838	55417	55078	50539	50337	50238	50086	48951	50617	62142	63701	60923	62394	58982	57395	71983	57678	57297	63065	57868	60598	52513	53561	52966	42755	43054	33463
1075	49285	50595	52399	52105	51535	54741	56661	56973	55223	54882	50949	50243	50404	50266	48695	50693	62415	63347	60450	62074	58929	57359	72262	57639	56697	63122	57680	60617	52459	53635	52952	42966	42763	33422
1080	49345	50426	52369	52005	51884	54823	56999	56873	55901	54746	51138	50549	50316	49891	48914	50421	62223	63333	60295	62277	58620	57569	72377	57892	56730	63029	57866	60572	52883	53612	52995	42733	42857	33257
1085	49011	50560	52470	52090	51617	54542	56569	56766	55637	54432	50763	50622	50229	50299	49208	50330	62358	63404	60058	61953	58812	57216	72175	58014	57155	62945	57446	60317	52686	53587	53088	42843	43157	33287
1090	49391	50451	52397	52010	51840	54437	56658	56860	55688	54663	50827	50634	50323	50194	48929	50355	62053	63453	60644	62092	58188	57203	72398	57698	56863	62687	57774	60579	52539	53507	52937	42958	43093	33186
1095	49313	50827	52416	52040	51510	54582	56826	56933	55726	54395	50790	50226	50614	50422	49271	50366	61971	63449	60331	61757	58352	57119	72121	57547	56787	63219	57370	60376	52509	53380	52887	43149	42811	33390
1100	49261	50723	52368	51859	52006	54781	57095	56518	56007	54505	50504	50684	50022	50293	48932	50629	62042	63295	60162	61703	58105	57106	71557	57333	56928	62821	58087	60482	52792	53421	53105	42983	42524	33103
1105	49209	50392	52343	51732	51683	54615	56874	56812	55469	54370	50589	50559	50248	50562	48923	50315	62215	63396	60195	61551	58120	57050	71716	57467	56658	62486	57497	60600	52274	53620	52869	42993	43043	33154
1110	49238	50280	52348	52091	51841	54687	57099	56648	55874	54756	50422	50143	49970	50275	49180	50537	61861	63256	60142	61535	58396	56609	71606	57052	56737	63039	57896	60549	52570	53405	52937	42788	43092	33286
1115	49272	50779	52392	52374	51777	54378	56688	56679	55497	54361	50448	50145	50204	50233	48967	50818	61998	63675	60050	61276	58312	56720	71568	57044	56327	62894	57298	60379	52172	53656	52822	42820	42796	33211
1120	49095	50317	52018	51755	51741	54655	56440	57105	55493	54451	50838	50313	50118	50261	48984	50237	62476	63659	60426	61418	58410	57105	71422	57090	56657	62585	57414	60201	52576	53551	52997	42880	42634	33114
1125	49093	50237	52362	52094	51844	54506	56669	57095	55485	54572	50616	50408	50281	50421	49460	50307	61885	63327	60007	61343	58081	56997	71296	57193	56804	63129	57632	60571	52260	53449	52699	43078	42880	33376
1130	48953	50513	52194	52032	51703	54655	57008	56919	55711	54388	50746	50345	50000	50113	49011	50621	61827	63250	59878	60819	58380	56570	71146	57096	56021	62642	58095	60292	52375	53432	52843	42699	42764	32993
1135	48933	50379	51939	51848	51880	54654	57115	56591	55772	54312	50559	50222	50088	50005	49049	50316	62323	63065	59912	61228	58159	56745	71062	57467	56100	62508	57433	60121	52306	53888	52965	42850	42927	33060
1140	49260	50359	52213	51874	51645	54478	56704	56591	55543	54009	50584	50558	50272	49864	48828	50221	61846	63338	60320	61181	58105	56579	71110	57258	56288	62792	57347	60383	52625	53346	52856	42484	42785	33396
1145	49233	50518	51913	51690	51378	54308	56478	56875	55324	54103	50429	50061	50022	50171	48805	50302	62120	63029	60183	60995	57872	56249	71078	57163	55979	62619	57453	60321	52072	53220	52691	42579	42514	33288
1150	48910	49980	52172	51737	51476	54334	56313	56484	55292	53959	50368	50076	49901	49963	48896	50154	62105	63180	59884	61042	57688	56531	70922	56929	55864	62779	57721	60167	52146	53245	52661	42793	42820	33096
1155	48889	50486	51943	52076	51277	54132	56781	56897	55737	54339	50764	49847	49767	50256	48754	50252	61610	62867	60100	61066	57489	56793	71007	56499	56294	62728	57562	60337	52161	53223	52629	42985	42715	33194
1160	49046	50504	52283	52105	51426	54618	56776	56758	55351	54161	50678	49916	49774	49714	48625	50407	61752	63422	60050	61081	57710	56564	70958	56841	55821	62696	57392	60252	52305	53301	52738	42680	42602	33253
1165	49076	50397	52111	51753	51565	54455	56657	56742	55188	54682	50530	50237	50412	50276	48713	49936	62124	63288	59934	60517	57820	56457	70860	56789	55714	62553	57524	60022	52273	53553	52799	42843	42762	33165
1170	48916	50242	52357	51850	51603	54389	55994	56811	55441	54319	50393	49968	50117	49742	48744	50506	61529	63362	60000	60681	57960	56539	70786	56538	55881	62974	57212	60146	52253	53225	52663	42900	43058	33254
1175	48782	50386	52440	51788	51619	54555	56022	56519	55480	54043	50057	50264	50183	49846	48805	50115	61899	62778	60302	60801	57462	56366	70614	56730	55868	62844	57781	60384	52036	53138	52595	42818	42711	32986
1180	48804	49959	51688	51531	51343	54251	56427	56936	55529	54356	50804	50076	49939	49787	48765	50493	61755	63238	59881	60356	57185	56239	70380	56682	55883	62628	57714	60310	52386	53056	52624	42881	42715	33307
1185	48676	50329	52040	51809	51268	54105	56623	56402	55308	54068	50621	49767	49734	49812	48905	50108	61775	62852	59737	60671	57540	55931	70666	56732	56130	62952	57479	60017	52313	53238	52533	42625	42637	33172
1190	48897	50415	52172	51536	51495	54195	56285	56743	55390	54420	50469	49803	49646	49545	48743	50334	61548	62938	59639	60523	57455	56047	70012	56466	55451	62422	57193	60137	52109	52962	52514	42685	42618	33004
1195	48949	50437	52018	51633	51440	53908	56572	56433	55206	54405	50240	50090	49941	49855	48596	50379	61738	63236	59821	60179	57185	56228	70650	55941	55314	62613	57320	60053	52247	53057	52599	42600	42531	32921
1200	48768	50091	51744	51559	51394	54243	56442	56819	55279	54003	50492	49787	49982	49893	48995	50294	61202	62956	59833	60335	57307	56052	70316	56346	55486	62698	57309	60206	52049	53122	52473	42670	42460	32979
1205	48550	50371	52135	51759	51635	54367	56361	56815	55467	54183	50204	50091	49428	49758	48853	50375	61671	62885	59635	60556	57446	55535	70330	56501	55643	62703	57324	60192	51844	53341	52434	42723	42516	33127
1210	49254	50355	51691	51485	51226	54274	56410	56310	55445	54444	50306	50077	49642	49795	48611	50435	61597	62767	59524	60376	57087	55836	70302	55883	55581	62024	57315	60037	51947	53214	52621	42529	42654	32937
1215	49179	50440	51718	51692	51348	54249	56085	56482	54872	54150	50092	49835	49422	49876	48476	50131	61320	62580	59395	59751	57270	55811	69735	56145	55151	62734	57570	60019	51707	53190	52594	42548	42814	33218
1220	48543	50065	51860	51577	51288	54241	56376	56452	55342	54105	50406	50171	49723	49755	48784	50284	61396	62635	59839	60256	56890	55844	70119	56440	55112	62539	57650	60108	51995	53439	52337	42658	42568	32911
1225	48861	50186	51893	51419	51260	54179	55750	55831	55073	54294	50076	49648	49776	50144	48632	49918	61858	62773	59743	59953	57066	55678	69889	56028	55165	62513	57575	60162	51827	53350	52596	42459	42635	33258
1230	48844	50074	52159	51196	51426	53883	56121	56453	55578	53788	50438	49975	49569	49579	48438	50084	61287	62582	59678	60146	56824	55804	69766	56521	55211	62254	57589	59875	52156	53433	52634	42524	42743	33091
1235	48766	49987	52217	51479	51364	53876	55898	56120	55282	53857	50105	49322	49865	49741	48688	50061	61275	62822	59903	59669	56694	55918	69885	55732	54840	62250	57577	60067	52156	53242	52650	42475	42648	33298
1240	48703	50397	51760	51750	50999	54081	56205	56488	55081	53730	50495	49540	49765	49662	48523	50358	61391	62252	59188	59640	57232	55624	69598	55946	54847	62050	57530	59882	52096	53357	52518	42438	42512	32959
1245	48693	50105	51721	51704	51501	54139	56057	56500	55340	53944	49895	49500	49417	49592	48800	50163	61537	62778	59614	59679	56774	55356	69434	55766	54784	62397	56969	60258	52293	52674	52428	42584	42404	32782
1250	48680	50076	51800	51726	51155	54026	56516	56029	55326	53557	50130	49787	50002	49568	48560	50107	61562	62260	59373	59684	56637	55488	69102	55618	55238	62276	57290	60061	52033	52891	52405	42716	42356	33091
1255	48698	49976	51715	51328	51292	54261	55873	56287	55037	54301	50297	49639	49479	49932	48398	49863	61623	62583	59476	58828	56506	55418	69807	55842	54703	62356	57202	59922	52039	53304	52486	42654	42645	32868
1260	48425	50147	51876	51436	51011	54011	55998	56467	54944	53976	49862	49533	49312	49537	48842	50053	61046	61946	59878	59681	56543	55620	69193	55770	54560	62570	57214	60046	51828	52992	52496	42683	42767	32864
1265	48656	50331	51661	51059	51064	53862	55791	56258	55284	54078	50019	49753	49471	49543	48606	50021	61261	62466	59472	59510	56868	55373	69121	55949	54467	62271	57140	59842	51535	53229	52416	42426	42495	33148
1270	48879	49853	51584	51391	51121	54058	56027	56256	54869	54132	49884	49392	49530	49650	48416	49840	61380	62778	59361	59075	56886	55282	69178	55864	54647	62180	57229	60049	51934	53021	52349	42786	42305	33012
1275	48785	50179	51905	51123	51295	53862	55924	55917	55166	53952	49788	49599	49207	49437	48641	50299	61103	62597	59240	58977	56587	54871	69232	55401	54680	62631	57478	59937	51660	52929	52296	42637	42401	33077
1280	48665	50107	51421	51311	51255	53793	56132	56144	54795	54136	49993	49982	49526	49473	48441	50333	60837	62201	59494	59425	56145	55042	68892	55412	54647	62183	57271	60024	51892	53099	52381	42701	42346	32939
1285	48439	50256	51405	51184	50878	53974	56030	55804	55063	53929	50058	49349	49547	49444	48567	49784	61323	62586	59489	58773	55955	54983	69153	55675	54439	62122	57249	59964	52003	52964	52382	42548	42510	33100
1290	48555	49843	51622	51114	51256	53806	55648	56013	54672	53470	49910	49483	49393	49328	48355	49816	61007	62630	59571	58879	56029	55186	68950	55395	54020	61904	57245	59831	51813	53211	52496	42229	42312	32772
1295	48752	49986	51706	50835	51023	53734	55690	55710	54925	54006	49820	49371	49200	49244	48189	49861	61248	62600	59147	58810	56440	55092	68914	55210	54490	61614	56898	59574	52257	53077	52377	42476	42456	32955
1300	48481	50260	51455	50775	51250	54018	55806	55952	54989	53668	50020	49822	48943	49027	48504	49779	61148	62304	59460	58688	55744	54657	68731	55417	54452	61812	57056	59640	51700	53186	52500	42639	42319	32847
1305	48376	49857	51357	51466	50734	54077	55673	55921	54936	53671	49888	49395	49187	49391	48579	50227	61018	62081	59051	58949	56076	54705	68547	55336	54326	62026	56778	59939	51219	52901	52250	42589	42427	32965
1310	48599	49807	51607	51381	50912	53730	55498	55794	54934	53613	49808	49795	49273	49157	48427	49835	60774	62658	59192	58892	55958	54639	68483	54982	54113	61952	56762	59621	51548	53218	51662	42788	42285	32576
1315	48479	49868	51127	51182	51107	53839	55372	55978	55008	53767	49695	49166	49314	49197	48292	49834	61208	62396	59435	59036	55941	54477	68730	55060	53923	61744	56929	59400	51577	52883	52138	42331	42351	32645
1320	48460	49761	51360	51391	50939	54304	55903	56240	54558	53864	49789	49262	49404	48999	48215	49895	60847	62102	59385	59026	55682	54188	68376	54782	54114	61925	57087	59782	51522	52929	52155	42247	42575	32723
1325	48417	49858	51197	50780	50725	54122	56191	56150	54804	53501	49872	49290	49159	49261	48392	49834	60986	62406	59074	58446	55706	54395	68352	54679	54109	61987	56828	59638	51693	53102	52463	42332	42204	32729
1330	48638	49980	51054	50863	50940	53704	55890	55865	54256	54075	49552	49527	49146	48785	48256	49956	61146	62205	59093	58655	55376	54640	68338	54930	54052	61895	57039	59526	51672	53008	52180	42224	42298	32807
1335	48242	50171	51122	50992	50759	54062	55501	55578	54511	53709	49589	49505	49124	49094	48111	49923	60856	62071	59334	58248	55697	54582	68464	54655	54110	62018	56927	59407	51784	52709	52289	42602	42228	32836
1340	48282	49874	51135	51164	51050	53629	56046	55828	54284	53316	49839	49229	49164	49261	48284	49770	61189	62034	59335	58434	55575	54457	68020	54524	53972	61468	56814	59313	51484	53069	52314	42448	42326	32626
1345	48138	49990	51507	51001	50716	53603	55701	55562	54663	53734	49286	49331	49359	49137	48288	49518	60553	62034	58928	58299	55569	54030	67772	54958	53549	62185	57050	59673	51819	52924	52404	42521	42336	32906
1350	48544	49696	51494	50889	50987	53975	55699	55619	54329	53888	49998	49319	48810	49168	48200	49457	60611	62318	58995	58551	55593	54100	68207	54809	53523	61608	57164	59522	51659	52855	52193	42513	42172	32887
1355	48216	49668	51065	51179	50895	53708	55551	55430	54921	53751	49833	48895	48817	49188	48297	49656	60847	61979	59037	58430	55029	53855	67862	54326	53783	61385	57015	59661	51791	52842	52250	42096	42028	32582
1360	48440	49577	51244	50872	50932	53659	55619	55435	54484	53531	49804	49112	49121	48731	48200	49833	60619	62068	58870	58207	55248	54156	68069	54525	53860	61342	56757	59637	51577	52885	52176	42130	42327	32605
1365	48111	49831	50941	50731	50731	53560	55417	55429	54796	53616	49800	49441	48966	48929	48523	49511	60382	61820	59525	57931	55656	54398	67542	54531	53279	61764	56628	59337	51797	52846	52291	42395	42253	32740
1370	48071	49809	51146	50822	50554	53581	55362	55636	54618	53525	49639	49102	48356	48997	47992	49778	60553	62489	58962	58259	55326	53838	67423	54229	53832	61614	57040	59358	51389	52911	52033	42420	42317	32978
1375	48506	49747	51409	51043	51087	53698	55249	55332	54508	53620	49587	48675	48925	48941	48396	49644	60365	61958	58758	57688	55213	53833	67661	54317	53530	61502	57113	59639	51332	52848	52119	42256	42289	32798
1380	48440	49569	51050	50844	50983	53631	55571	55348	54611	53481	49562	49139	48801	49093	48142	49783	60315	61848	58990	57993	55055	53696	67700	54918	53405	61961	56923	59576	51435	52941	51965	42107	42144	32511
1385	48451	49727	51063	50801	50703	53757	55371	55419	54525	53734	49373	49262	48841	48875	47810	49878	60544	61806	58539	58015	55240	54106	67142	54416	53034	61541	56689	59464	51620	52555	52035	42327	41962	32568
1390	48143	50084	51064	50768	50725	53778	55758	54999	54633	53641	49138	48996	48792	48926	47973	49967	60660	61903	58983	57976	54885	54206	67474	54269	53195	62234	57108	59317	51272	52611	51985	42266	42498	32794
1395	48221	49868	50954	50999	50740	53503	55336	55718	54518	53313	49666	49017	48818	48872	47929	49598	60187	62276	58850	57753	54812	53914	67407	53967	53386	61636	56782	59209	51875	52425	52088	42306	42162	32605
1400	48458	49729	51182	50402	50559	53535	55401	55022	54357	53495	49608	49230	48600	48887	48044	49573	60536	62155	58799	57742	54647	53388	67185	53984	53405	61421	56849	59225	51519	52634	52006	42146	42265	32637
1405	48213	49465	51086	50594	50788	53627	55305	55637	54478	53248	49253	49087	48701	48872	48159	49382	60509	61824	58526	57062	54786	53651	67077	53595	53014	61304	56550	59576	51790	52431	52064	42351	41963	32838
1410	48375	49571	50610	50813	50670	53255	55065	55514	53967	53429	49683	49310	48636	48534	48061	49555	60372	62039	58605	57509	54864	53308	67030	53935	53111	61716	56438	59424	51511	52692	52031	42343	41984	32676
1415	48038	49237	50762	51093	50744	53543	55243	55352	54187	53681	49614	48731	48491	48838	48246	49451	60434	61855	58670	57623	54771	53526	67027	53707	53174	61373	56678	59273	51358	52947	52166	42104	41982	32776
1420	48025	49374	50838	50719	50720	53836	55257	55412	54669	53393	49486	49031	48692	48917	48040	49268	60163	61977	58939	57162	54524	53371	66913	53845	52840	61636	56496	59197	51401	52959	52076	42150	42116	32547
1425	48305	49040	51224	50669	50594	53424	55104	55317	54348	53867	49213	49220	48695	49122	48183	49722	60654	61378	58377	57217	54544	53300	66781	54083	52958	61761	56940	59010	51364	52347	51833	42130	42141	32370
1430	48126	49654	51262	50424	50775	53420	54908	55105	54515	53341	49829	48898	48577	48897	47743	49423	60119	61984	58677	57180	54599	53666	66624	53711	52483	61229	56488	59364	51449	52482	52010	42334	41735	32507
1435	48046	49599	50796	50686	50620	53563	55147	54765	54425	53617	49603	48642	48744	48768	47995	49551	60377	61466	58708	57397	54540	53433	66919	53427	52835	61517	56242	59192	51525	52468	52161	42324	42249	32420
1440	48197	49551	50879	50525	50399	53416	55002	55040	54270	53621	49297	48774	49118	48291	48089	49453	59926	61510	57873	56837	54522	53449	66438	53716	52897	61648	56926	59164	51072	52668	51929	42171	42277	32525
1445	48356	49379	50751	50139	50669	53457	55082	55133	54338	53014	49108	48888	48718	48874	48100	49476	60069	61689	58690	56880	54976	53004	66510	53576	52746	61391	56303	59371	51624	52834	51853	42288	42131	32428
1450	48068	49506	50827	50385	50778	53496	55163	54846	54087	53142	48802	48741	48716	48586	48148	49395	59950	61815	58359	56861	54578	53253	66901	53674	52604	61299	56915	59436	51150	52566	51837	42251	42103	32697
1455	48135	49504	50773	50569	50434	53206	54714	54858	54175	53634	49570	48985	48601	48148	48032	49257	60003	61344	58490	56741	54569	53116	66460	53455	52550	60930	56575	59034	51095	52321	51722	42469	41757	32497
1460	47990	49728	50910	50384	50645	53642	55292	55145	54126	53298	49442	48746	48788	48789	48065	49513	59951	61669	58347	56472	54157	53308	66203	53194	52435	61310	56544	59137	51139	52267	51630	42122	42098	32542
1465	47899	49182	50865	50178	50345	53150	54669	55030	54499	53197	48986	49136	48622	48594	47809	49392	60140	61729	58402	56521	54580	53114	65939	53376	52542	61312	56402	58939	51478	52309	51684	42262	41981	32512
1470	47931	49630	50542	50434	50423	53379	54961	55275	54103	53164	49369	48993	48582	48445	47960	49257	59838	61582	58199	56871	54298	53074	65868	53221	52747	61711	56632	59194	51346	52698	51365	42283	42049	32463
1475	47707	49230	50847	50341	50473	53473	54333	55192	54194	53061	49366	48656	48119	48429	48044	49151	60033	61620	58324	56890	53800	52754	65773	53491	52739	60950	56323	59006	51347	51943	51582	42111	42276	32637
1480	48012	49315	50467	50523	50428	53199	54809	54633	54456	53363	49157	48959	48655	48308	48111	49802	60023	61231	58153	56986	54060	53009	65760	53145	51898	61157	56549	59046	51062	52264	51592	41819	41919	32413
1485	48217	49223	50769	50581	50619	53765	54705	54894	53857	53264	48942	48535	48505	48485	47860	49321	59938	61261	58674	56406	53972	52991	65876	52952	51974	61247	56169	58990	51148	52369	51600	42055	42133	32477
1490	47693	49403	50430	50228	50348	53019	54343	55040	54148	53280	48881	48877	48642	48863	48194	49332	60237	61518	58396	56399	53747	53055	65850	53060	52024	61296	56628	59006	50945	52088	51463	42218	41974	32335
1495	47960	49171	50824	50484	50681	53641	54684	54866	53941	53256	48872	48723	48620	48557	47920	49471	59897	61237	58351	56276	53720	52632	65886	53206	51993	61046	56249	59157	50980	52396	51638	42013	41886	32644
1500	48037	49564	50754	49975	50245	53148	54645	54880	54009	53257	49382	48592	48647	48615	47773	49378	59676	61294	58103	56081	53377	52736	65301	53306	51892	60828	56686	58837	51358	52496	51855	42149	41951	32357
1505	48164	49429	50535	50469	50324	53141	54599	54717	53929	53018	49036	48503	48282	48486	47885	49460	59754	61204	57918	56069	53585	52444	65420	53088	52022	61223	56604	58992	51298	52207	51622	42019	42016	32281
1510	47575	48963	50332	50090	49972	52967	54846	54438	53959	53297	48873	48565	48380	48325	48210	49045	59843	61084	58018	56295	53554	52651	65338	52936	51903	61004	56243	58722	51327	52380	51790	42065	41735	32690
1515	47896	49175	50331	50624	50092	53222	54483	54793	54479	53065	48577	48392	48405	48443	47814	49180	59839	61474	58078	55985	53507	52627	65448	53017	51870	60961	56091	58897	50973	52421	51683	42335	42007	32390
1520	47964	49230	50519	50256	50257	53223	54634	54821	54024	52941	49060	48760	48404	48296	47858	49360	59768	61635	58504	56098	53355	52488	65477	53123	51631	60983	56134	58820	51238	52456	51782	41939	41702	32281
1525	47638	49280	50251	50276	50248	53156	54414	54537	53881	52902	48907	48492	48503	48412	48051	49041	59684	61947	58183	56086	53311	52080	65460	53086	51799	60739	56419	59151	50931	52144	51519	41950	42064	32299
1530	47815	49241	50182	50004	50072	52846	54468	54591	54240	53253	48907	48644	48243	48022	47537	48793	59641	61326	58200	55652	53302	52158	65126	52567	51401	61280	56684	58933	51095	51942	51493	41889	41937	32271
1535	48043	49357	50202	50293	49954	52754	54657	54644	54137	53083	49074	48842	48274	48256	48143	48814	59655	61490	57984	56043	53235	52435	65398	52745	51882	60878	56266	59061	51242	51914	51512	42050	41902	32449
1540	47502	48825	50588	50102	50220	52990	54651	54707	54058	52886	48629	48421	48345	48148	47768	48837	59813	61279	58092	55673	52885	52005	65267	52208	51165	61327	56658	59019	51033	52085	51493	42201	42033	32148
1545	47604	49129	50487	50041	50094	52897	54661	54695	54305	53072	48958	48546	47960	48095	47763	49267	59690	61336	57906	55854	53488	52269	65233	52460	51540	60575	56713	58692	51343	52225	51679	42043	41955	32346
1550	47833	49281	50408	49765	50566	53219	54516	54844	53961	53060	48935	48480	48215	48298	47921	49121	59573	61401	57894	55528	52506	52159	64995	52064	51429	60587	56643	58711	50820	52221	51467	41882	42347	32285
1555	47692	49112	50504	50236	50233	52706	54277	54771	53769	53126	48909	48508	48303	48231	47600	48850	59706	60736	57878	55509	52720	52330	64754	51955	51161	61082	56408	58992	51020	52436	51688	41996	41914	32341
1560	47878	48874	50551	50306	50227	53010	54406	54536	53831	52868	48273	48408	48452	48343	47787	48908	59643	61352	57709	55175	52724	52099	64479	51872	51543	61084	56261	58576	50980	52161	51437	42202	41794	32017
1565	47628	49153	50249	50215	50444	53032	54652	54531	53876	53432	48923	48439	48079	47870	47279	48803	59737	61184	58137	55302	53143	51974	64794	52027	51227	60544	56203	58660	50731	52149	51370	42066	41765	32268
1570	47595	48735	49995	49787	49913	53131	54349	54495	54121	52839	48654	48451	47937	48178	47344	49093	60019	61024	58065	55593	52965	51569	64865	52382	51232	60843	56104	58614	50960	52356	51597	42098	41899	32107
1575	47580	49198	50315	50099	49805	53220	54142	54178	54073	52754	48556	48315	47971	48030	47567	49090	59281	61054	57888	55496	52828	51863	64327	52011	51158	60879	56318	58742	50896	52149	51437	41902	41822	32270
1580	47647	48990	50121	50019	49928	53070	54006	54532	53820	53025	49096	48412	48174	48279	47797	48991	59874	61273	58056	55480	52701	51441	64652	52156	51242	60917	56007	58838	51088	52124	51563	42231	41863	32221
1585	47524	48761	50579	49822	50050	53061	54188	54455	53885	52624	48582	48166	48097	48337	47523	49281	59795	61198	57803	55372	52504	51792	64264	51982	50973	60864	56360	58631	51313	52227	51497	41802	41561	32197
1590	47656	49157	50235	49792	49913	53074	54642	54535	53731	52857	48961	48174	48134	48005	47372	48847	59331	60597	57720	55253	52484	51684	64255	51939	50902	60616	56225	58737	50962	52334	51570	41842	41931	32143
1595	47639	48841	50138	49982	49837	52792	54227	54199	53721	52611	48468	48308	48130	47910	47732	48598	59511	60937	57587	55066	52616	51646	64357	51898	50751	60623	56322	58999	50898	52036	51412	41956	41711	32432
1600	47394	48798	50153	49857	50074	53029	54604	54536	53730	52621	48581	48098	47722	47946	47659	49015	59220	60939	58034	55393	52358	51426	64491	52149	50522	60930	56028	58738	50986	51867	51377	41789	41792	32043
1605	47421	48833	49851	49773	50133	52572	54229	54538	53647	53003	48401	48004	48151	48001	47550	49147	59439	60982	57919	54587	52329	51364	63970	51625	50974	60941	55858	58649	50999	52190	51329	41959	41995	32237
1610	47541	48829	49988	50013	50086	52800	54099	54664	53759	52667	48596	48432	47824	47708	47327	48769	59146	60328	57656	54894	52253	51504	64096	51449	51203	60679	56395	58577	50717	51612	51187	42190	41808	32113
1615	47807	49066	49968	50075	49709	52689	54448	54493	53567	52790	48594	48051	47644	48229	47157	48918	59390	60584	58064	55129	52325	51545	64225	51811	50674	60631	56370	58849	50880	51959	51005	41963	42189	32305
1620	47469	48905	50213	50030	50012	52641	54705	54274	53950	52494	48808	48110	48024	47876	47360	48919	59177	61162	57247	54384	52335	51661	64205	51758	50984	60963	56180	58954	50867	52285	51640	42080	41542	32312
1625	47805	48850	50393	49553	49825	52634	54678	54349	53342	52931	48217	48117	47860	47869	47367	49302	59177	60543	57679	55034	52283	51162	63829	51598	50644	60709	55793	58542	51184	52065	51342	41658	41919	32031
1630	47408	48654	49772	50030	50084	52505	54546	54496	53671	53051	48674	48237	47724	47931	47414	48784	59180	60669	57722	54609	52098	51120	63894	51431	50521	60991	56245	58900	50945	52109	51467	42061	42001	32139
1635	47419	48809	49897	49531	49965	52803	54264	54291	53575	53079	48522	47967	47964	47608	47264	49139	59410	60677	57543	54846	52333	50947	63621	51445	50706	60806	56408	58725	50887	51918	51338	41594	41583	32154
1640	47163	49351	49646	49781	50013	52901	54070	54040	53827	52705	48381	47989	47778	47772	47182	48806	59336	60565	57389	54445	51897	51041	63703	51498	50617	60484	56026	58494	50735	52039	51493	41771	41491	31981
1645	47526	49159	49885	49619	49646	52397	53983	54265	53881	52248	48780	47538	47798	47558	47247	48505	58906	60187	58010	54424	52026	51149	63057	51226	50254	60166	56070	58516	50745	52272	51447	42018	41604	32198
1650	47317	48487	49713	49476	49971	52824	53907	54523	53728	52712	48656	48021	47905	47670	47121	48930	59565	60297	57774	54719	52038	50935	63240	51453	50226	60381	56109	58710	50391	51979	51164	41968	41664	32024
1655	47418	49051	49725	49506	49765	52378	53774	54231	53378	52632	48310	48017	47860	47869	47425	48759	59132	60592	57694	54417	51638	50941	63482	51431	50361	60386	55960	58367	50772	52033	51397	41827	41627	31778
1660	47639	48791	50104	49650	49851	52487	54088	54321	53463	52426	48396	48059	47799	47511	47365	48700	59026	60402	57755	54367	51965	50845	63395	51290	50299	60935	55989	58677	50539	51913	51167	41878	41906	32257
1665	47234	48925	49843	49489	49691	52417	53924	53817	53367	52469	48326	48173	47701	47883	47511	48881	59281	60469	57590	54450	51730	50610	63151	51139	50147	60717	55964	58530	50635	52058	51272	41831	41568	32115
1670	47392	48731	49562	49696	49840	52718	54029	53918	53048	52266	48210	47964	47542	47736	47051	48686	59272	60315	57369	53690	51507	50510	62784	50821	50132	60387	56382	58198	50717	51991	51297	41959	41555	32157
1675	47256	48786	49978	49522	49653	52279	54097	54173	53683	52732	48220	47587	47306	47389	47174	48801	59309	60712	57668	53902	51877	50583	62831	51243	49729	60987	55923	58364	50822	51816	51261	41702	41763	32008
1680	47108	48546	49873	49515	49869	52363	53757	54153	53502	52703	48404	47909	47661	47798	47341	48490	59007	60787	57545	54125	51745	50798	62796	51012	50243	60517	56247	58084	50453	51886	51233	41871	41590	32058
1685	47220	48823	50131	49716	49628	52818	53993	54009	53758	52456	48251	47874	47701	47766	47205	49125	58757	60726	57733	54532	51354	50334	62882	50911	50007	60374	56377	58692	50541	51805	51103	41890	41656	32002
1690	46996	48585	49621	49505	49730	52841	53862	53660	53387	52590	48082	47886	47400	47338	47331	48590	59227	60598	57217	54042	51498	50745	62921	50984	50189	60451	56042	58410	50735	51465	51342	41884	41704	32016
1695	47503	48655	49755	49492	49643	52628	53711	54138	53231	52638	48266	47771	47574	47235	47079	48824	59033	60415	57608	53782	51350	50642	62585	50983	50297	60334	55630	58063	50843	51984	51082	41941	41493	32151
1700	47127	48804	49871	49362	49892	52500	54218	53801	53202	52605	48579	47528	47285	47301	47260	48863	58994	60432	57361	53886	51233	50234	62930	51179	49943	60545	55841	58051	50381	51783	51137	41628	41615	31946
1705	47022	49008	49634	49637	49571	52496	54126	53870	53000	52072	48236	47489	47100	47385	46867	48653	58998	60096	57315	53723	51627	50755	62336	50545	49815	60668	55863	58364	50452	51802	51076	41903	41555	31882
1710	47128	48799	49605	49556	49653	52690	53543	53979	53417	52568	48009	47705	47299	47459	47157	48268	59020	60218	57490	53804	51015	50068	62278	50980	49780	60100	55603	58005	50460	51616	50981	41762	41322	32039
1715	47061	48685	49655	49349	49789	52461	53437	53857	53270	52462	47887	47843	47589	47575	47222	48436	58629	59799	57041	53413	50922	50128	62626	50381	49525	60654	55779	58192	50462	51938	51138	41909	41431	31898
1720	47247	48709	49503	49389	49560	52177	53473	53989	53378	52589	48179	47923	47329	47366	47264	48341	59145	60377	57257	53761	51249	50357	62455	50613	49532	60584	55984	58486	50455	51673	50997	41761	41559	32011
1725	47116	48683	49533	49406	49443	52344	53825	53826	52980	52246	48190	47507	47363	47586	47256	48629	59064	60517	57364	53546	51102	49847	62482	50213	49741	59900	55814	58072	50416	51555	50943	41696	41403	31915

## Sheet: Fig 2a, 2b, 2d
WGEFpep	Fraction bound (Data points 1)	Fraction bound (Data points 2)	Fraction bound (Data points 3)				N3pep	Fraction bound (Data points 1)	Fraction bound (Data points 2)	Fraction bound (Data points 3)				hWGEF(330-581)	Fraction bound (Data points 1)	Fraction bound (Data points 2)	Fraction bound (Data points 3)				WGEFpepI10A	Fraction bound (Data points 1)	Fraction bound (Data points 2)	Fraction bound (Data points 3)				WGEFpepQ8A	Fraction bound (Data points 1)	Fraction bound (Data points 2)	Fraction bound (Data points 3)
0.0034	-0.102779	-0.132699	0.0362688				0.0033	-2.33789	-2.67585	-3.40528				0.0001375	0.755487	0.913635	0.916518				0.0034	-1.49419	-2.33714	-3.35279				0.00335	-0.969614	-1.03604	-1.05862
0.0017	1.0316	1.02878	0.940997				0.00165	-0.432391	-0.552788	-1.10875				6.875e-05	0.57958	0.830772	0.733138				0.0017	0.735093	0.730591	0.792924				0.001675	0.231632	0.258345	0.0876853
0.00085	0.924412	0.908612	0.958341				0.000825	0.46941	0.447385	0.254366				3.4375e-05	1.05975	0.830711	0.848768				0.00085	0.862	0.988558	0.768544				0.0008375	0.983132	0.957179	0.930813
0.000425	0.899182	0.84168	0.894651				0.0004125	0.800624	0.811287	0.818824				1.71875e-05	0.203206	0.538733	0.482578				0.000425	1.03473	0.793186	0.841277				0.00041875	0.967408	0.963634	0.979187
0.0002125	0.875553	0.94341	0.93761				0.00020625	0.807576	0.762398	0.9358				8.59375e-06	0.234717	0.470483	0.623078				0.0002125	0.811917	0.717713	0.897214				0.000209375	0.898106	0.903604	0.889987
0.00010625	0.796965	0.78109	0.692728				0.000103125	0.67012	0.618659	0.388169				4.29688e-06	0.120749	0.462228	0.276258				0.00010625	0.76683	0.49438	0.807623				0.000104688	1.06272	1.03014	1.09758
5.3125e-05	0.542461	0.409774	0.765841				5.15625e-05	0.399849	0.398715	0.241				2.14844e-06	0.0564898	0.21322	0.450827				5.3125e-05	0.395693	0.511311	0.619573				5.23438e-05	0.966736	0.821749	0.86898
2.65625e-05	0.529272	0.437567	0.769169				2.57812e-05	0.185005	0.1706	0.254006				1.07422e-06	0.16513	0.0543467	0.0133756				2.65625e-05	0.243299	0.262141	0.403595				2.61719e-05	0.716185	0.608387	0.558731
1.32812e-05	0.246332	0.428176	0.199851				1.28906e-05	0.159508	0.0862167	0.0878728				5.37109e-07	-0.0803461	-0.0477851	-0.092032				1.32812e-05	0.103082	0.218151	0.248273				1.30859e-05	0.574271	0.392709	0.392786
6.64062e-06	0.0691675	0.119449	0.0313557				6.44531e-06	-0.0172467	0.0103108	0.0600434				2.68555e-07	0.0127738	0.0143798	0.0326175				6.64062e-06	0.0972334	0.0113419	0.072637				6.54297e-06	0.372826	0.26407	0.282629
3.32031e-06	0.0736344	0.0251452	0.110019				3.22266e-06	0.0222452	0.0256684	0.06386				1.34277e-07	0.00414517	0.0746431	0.0306185				3.32031e-06	0.131596	0.0578913	0.0670865				3.27148e-06	0.102583	0.0595766	0.11703
1.66016e-06	0.0975172	0.110375	0.0434646				1.61133e-06	-0.0259146	-0.0127912	0.0390791				6.71387e-08	0.00359565	0.0301367	-0.0480958				1.66016e-06	0.0541228	-0.0426889	0.137088				1.63574e-06	0.159178	0.195658	-0.021357
8.30078e-07	0.141549	0.00717218	0.0847267				8.05664e-07	0.0480138	0.0161365	0.0638912				3.35693e-08	-0.0152583	-0.112065	0.153232				8.30078e-07	0.118578	0.107069	-0.00738451				8.17871e-07	0.160041	0.0696271	0.0716721
4.15039e-07	0.171893	0.0589618	0.112254				4.02832e-07	0.00228078	0.0190871	0.0101202				1.67847e-08	0.0178834	0.2496	0.158116				4.15039e-07	0.00538096	-0.387124	-0.014088				4.08936e-07	-0.0251618	0.0620619	0.017357
2.0752e-07	0.0135979	-0.0324167	0.0166014				2.01416e-07	0.0576876	0.0433457	0.0176684				8.39233e-09	-0.0625162	-0.0144209	-0.0216086				2.0752e-07	-0.0691283	0.0169278	0.0189635				2.04468e-07	0.0485023	-0.0521223	-0.0175207
1.0376e-07	-0.0510169	0.0372889	0.00754727				1.00708e-07	0.0355139	-0.0460236	-0.0109619				4.19617e-09	0.0213497	0.118085	0.152061				1.0376e-07	0.281147	0.0406875	0.0510889				1.02234e-07	0.0177363	-0.00780324	-0.0223555

## Sheet: Fig 2c, 2d
WGEFpepL6A	Fraction bound (Data points 1)	Fraction bound (Data points 2)	Fraction bound (Data points 3)
0.00335	0.4635	0.5803	0.6493
0.001675	0.3296	0.3784	0.598
0.0008375	0.1955	0.3367	0.2496
0.00041875	0.0858	0.1085	0.2973
0.000209375	-0.0029	0.0437	0.0894
0.000104688	0.0134	-0.0347	0.038
5.23438e-05	0.0317	0.018	-0.0603
2.61719e-05	0.0293	0.1388	0.311602
1.30859e-05	0.0539	0.0026	0.0062
6.54297e-06	0.0108	0.0313	-0.013
3.27148e-06	0.0319	0.009	0.0468
1.63574e-06	0.0768	-0.0287	0.236246
8.17871e-07	-0.1117	0.0154	0.0927
4.08936e-07	-0.0251	0.0733	-0.0168
2.04468e-07	0.0089	-0.0194	0.064
1.02234e-07	-0.147837	-0.1034	-0.0657

## Sheet: Supplementary Fig 3
Time(Sec)	Hwgef330-581	Hwgef330-581	Hwgef330-581	RhoA	RhoA	RhoA
0	23865	24685	24353	44800	44850	35317
5	23569	24346	23899	44882	44558	35088
10	23252	23989	23706	44830	45346	35227
15	23031	23958	23501	44829	45317	34749
20	22763	23316	23001	44963	45171	35168
25	22493	22928	22805	45292	45310	35369
30	22008	22790	22563	44662	45320	35068
35	21843	22340	22205	45167	45164	35168
40	21601	22242	21905	45067	45284	35121
45	21271	22094	21756	44598	45524	35316
50	20949	21866	21571	44867	45574	35319
55	20676	21546	21721	44954	44851	35393
60	20515	21056	21553	44949	45617	35420
65	20128	21022	21006	44878	45207	35369
70	19799	20643	20464	44827	45097	35415
75	19584	20530	20331	45196	45235	35570
80	19401	20291	20116	45034	44881	35394
85	19140	19957	19446	44780	45245	35535
90	19058	19776	19486	44835	45020	35167
95	18575	19405	18982	44881	45100	35274
100	18489	19323	18915	44614	45379	35414
105	18269	18926	18618	44893	45068	35409
110	17892	18794	18357	44948	45034	35436
115	17866	18634	18321	44952	45139	35161
120	17582	18069	18116	44736	44942	35381
125	17317	18095	17885	44984	45101	34994
130	17191	17859	17764	44634	44837	35069
135	16879	17630	17308	44648	44920	35135
140	16801	17657	17301	44549	45039	35063
145	16523	17282	17008	44914	44721	35163
150	16422	17287	16902	44579	44563	35010
155	16193	17028	16883	44895	44927	35047
160	16025	16931	16752	44738	44592	35120
165	15841	16599	16777	44424	44490	35133
170	15673	16501	16252	44570	44725	35031
175	15547	16246	16050	44293	44747	35115
180	15186	16032	15952	44355	44902	34834
185	15142	15698	15762	44401	44724	34789
190	14987	15684	15302	44320	44608	34870
195	14833	15608	15265	44517	44665	34975
200	14662	15476	15070	44312	44660	34890
205	14538	15340	15101	44168	44572	34984
210	14128	15067	14882	44464	44801	35030
215	14016	15021	14585	44375	44990	34825
220	13967	14809	14395	44165	44706	35215
225	13747	14776	14424	44149	44707	35042
230	13722	14654	14264	44390	44815	34992
235	13598	14410	14173	44163	44713	35025
240	13472	14194	13980	44267	44576	35068
245	13331	14093	13851	44040	44542	34993
250	13120	13965	13587	44257	44486	35067
255	13011	13889	13568	44047	44897	35156
260	13014	13559	13331	44329	44677	35038
265	12938	13478	13257	44265	44645	35092
270	12724	13543	13116	44184	44423	35170
275	12543	13377	13011	43986	44916	34972
280	12363	13249	12835	43928	44875	35096
285	12434	13328	12930	44086	44421	34815
290	12304	12845	12656	44200	44880	34984
295	12217	12936	12599	44175	44582	34859
300	11939	12720	12412	44233	44766	35021
305	11894	12718	12368	43807	44292	35035
310	11953	12652	12256	44159	44468	34787
315	11670	12540	12503	43845	44638	35151
320	11540	12400	12006	44324	44630	35096
325	11482	12255	11986	43982	44725	34886
330	11322	12200	11854	44217	44875	34921
335	11286	12083	11835	43910	44543	34822
340	11215	12126	11772	43926	44399	34865
345	11103	12058	11643	44163	44328	34872
350	11062	11767	11302	44045	44807	34841
355	10905	11763	11335	44034	44644	34751
360	10890	11845	11391	43933	44627	34951
365	10828	11636	11330	43966	44706	34886
370	10741	11485	11256	43836	44384	34944
375	10604	11463	11298	43966	44453	34869
380	10587	11412	11012	43772	44466	34870
385	10452	11285	10861	43843	44440	34826
390	10388	11206	10802	43998	44456	34659
395	10343	11272	10762	43996	44554	34598
400	10392	11146	10633	43913	44763	34850
405	10074	10944	10621	44044	44323	34811
410	10012	10903	10588	43891	44130	34493
415	9990	10899	10597	43976	44406	34579
420	10019	10865	10484	43856	44664	34788
425	9857	10802	10400	43883	44467	34654
430	9861	10758	10398	43755	44207	34885
435	9880	10634	10467	43814	44494	34591
440	9784	10521	10302	43870	44123	34763
445	9705	10470	10266	43818	44435	34451
450	9735	10432	10166	44089	44681	34381
455	9525	10416	10008	43958	44378	34297
460	9491	10317	10118	44478	44422	34308
465	9408	10242	10186	43956	44125	34778
470	9409	10283	9956	43760	44319	34517
475	9281	10119	9906	43695	44236	34650
480	9388	10183	9846	44035	44243	34632
485	9269	10037	9975	44211	44106	34421
490	9270	9974	9652	43586	44373	34731
495	9131	9821	9501	43915	44316	34452
500	9110	9909	9518	44003	44270	34372
505	9055	9958	9587	44062	44159	34499
510	9033	9809	9416	43977	44253	34425
515	8935	9669	9452	43708	44283	34412
520	8896	9776	9338	44173	43961	34406
525	8907	9605	9285	43869	43967	34546
530	8868	9658	9229	43821	44090	34600
535	8809	9585	9113	44024	44159	34080
540	8785	9487	9198	43796	44472	34350
545	8736	9586	9156	43967	44048	34477
550	8691	9417	9066	43966	43932	34370
555	8686	9619	9187	43790	44214	34369
560	8623	9463	9067	43867	44297	34532
565	8590	9398	8900	43898	44139	34317
570	8547	9471	9110	43716	44070	34265
575	8554	9345	8936	43675	44037	34265
580	8500	9168	8754	43900	44156	34455
585	8506	9255	8871	43679	43874	34091
590	8402	9291	8876	43692	44301	34409
595	8340	9154	8521	43896	43812	34439
600	8337	9229	8796	43317	43987	34044
605	8272	9209	8705	43608	43928	34401
610	8291	9181	8797	43849	43862	34537
615	8290	9115	8704	43553	44310	34203
620	8283	9055	8678	43591	43892	34145
625	8235	8972	8666	43801	43881	34087
630	8211	9005	8657	43564	43806	34347
635	8248	8975	8592	43854	44053	34122
640	8143	9120	8621	43613	43777	33926
645	8130	8877	8591	43295	43911	34235
650	8144	8900	8538	43633	43682	34235
655	8087	8915	8480	43789	43628	34031
660	8122	8838	8409	43472	43792	34299
665	7971	8844	8423	43679	43484	34258
670	8011	8837	8356	43360	43849	34174
675	7921	8848	8761	43550	43788	34241
680	7937	8869	8411	43582	43605	34143
685	7863	8758	8387	43744	43589	34000
690	7912	8812	8366	43374	43715	34191
695	7961	8701	8379	43570	43751	34175
700	7885	8777	8305	43259	43587	34072
705	7764	8697	8263	43419	43718	33961
710	7848	8754	8332	43488	43806	34260
715	7821	8642	8216	43159	43706	34090
720	7816	8616	8230	43750	43628	34114
725	7830	8696	8221	43450	43646	34023
730	7784	8670	8197	43669	43452	34016
735	7819	8570	8167	43766	43701	33905
740	7715	8624	8173	43628	43612	34037
745	7651	8746	8109	43474	43537	34007
750	7714	8575	8117	43653	43732	33956
755	7761	8592	8145	43317	43341	33845
760	7741	8620	8198	43468	43748	34108
765	7742	8711	8099	43496	43546	33999
770	7623	8590	8067	42980	43913	34260
775	7630	8476	8098	43402	43385	34115
780	7630	8545	8046	43587	43639	33799
785	7586	8521	8019	43691	43487	33946
790	7577	8456	8001	43454	43333	33793
795	7541	8477	7996	43401	43457	33655
800	7542	8445	8159	43199	43540	33805
805	7540	8465	7981	43291	43429	33979
810	7488	8395	7832	43131	43306	33759
815	7558	8411	7861	43392	43420	33676
820	7529	8519	7957	43447	43212	33841
825	7512	8351	7928	43521	43194	33865
830	7469	8391	7947	43348	43247	33537
835	7544	8353	7918	43587	43137	33585
840	7415	8440	7922	43229	43287	33899
845	7608	8311	7977	43217	43249	33924
850	7461	8387	7937	43108	43349	33464
855	7511	8304	7951	43344	43451	33710
860	7385	8292	7908	43126	43207	33774
865	7273	8369	7866	43563	43173	33776
870	7348	8327	7906	42908	43072	33634
875	7455	8360	7753	43191	43204	33992
880	7449	8319	7739	43005	43267	33529
885	7441	8333	7717	43072	43566	33842
890	7443	8256	7799	43335	43222	33685
895	7295	8328	7752	43081	43201	33812
900	7236	8264	7749	43226	43112	33597
905	7326	8181	7761	43155	43071	33735
910	7333	8167	7728	42999	43088	33700
915	7254	8245	7719	43005	43176	33785
920	7292	8237	7786	42683	43201	33686
925	7370	8125	7747	43218	43247	33596
930	7340	8253	7798	43159	43369	33834
935	7295	8068	7688	42870	42931	33642
940	7321	8282	7715	43036	42898	33606
945	7291	8236	7652	43183	43195	33521
950	7222	8190	7661	42811	42969	33702
955	7210	8199	7768	42946	43168	33736
960	7299	8175	7732	43001	42937	33458
965	7286	8217	7761	43161	42842	33708
970	7163	8174	7768	43142	43122	33458
975	7264	8159	7719	43047	42933	33580
980	7263	8170	7716	42986	43081	33788
985	7235	8207	7626	43035	42692	33638
990	7121	8076	7688	43118	42932	33638
995	7228	8134	7610	42836	42891	33496
1000	7329	8120	7593	42899	43170	33362
1005	7182	8153	7580	43104	42814	33609
1010	7155	8166	7695	42826	42866	33644
1015	7074	8122	7512	43288	42829	33771
1020	7148	8226	7688	43219	42913	33341
1025	7171	8138	7554	42981	42976	33475
1030	7118	8044	7681	42973	42847	33555
1035	7110	8053	7692	42828	43204	33564
1040	7206	8112	7522	42959	42853	33436
1045	7135	8115	7694	43033	42774	33535
1050	7098	8050	7566	42921	42822	33566
1055	7150	8074	7519	42750	42646	33423
1060	7192	8110	7615	42752	42917	33435
1065	7184	8021	7620	42880	42595	33248
1070	7006	8052	7135	42755	43054	33463
1075	7136	7891	7592	42966	42763	33422
1080	7124	8112	7568	42733	42857	33257
1085	7030	8092	7506	42843	43157	33287
1090	7148	8038	7580	42958	43093	33186
1095	7121	7991	7698	43149	42811	33390
1100	7128	7985	7546	42983	42524	33103
1105	7184	8021	7599	42993	43043	33154
1110	7050	8090	7491	42788	43092	33286
1115	7140	7960	7528	42820	42796	33211
1120	7078	7976	7518	42880	42634	33114
1125	7091	7983	7447	43078	42880	33376
1130	7066	7906	7531	42699	42764	32993
1135	7169	7982	7582	42850	42927	33060
1140	7044	7965	7539	42484	42785	33396
1145	7031	7924	7482	42579	42514	33288
1150	7117	7863	7492	42793	42820	33096
1155	7041	7983	7477	42985	42715	33194
1160	7017	7927	7468	42680	42602	33253
1165	7141	7907	7499	42843	42762	33165
1170	7047	7951	7442	42900	43058	33254
1175	6981	7917	7437	42818	42711	32986
1180	7034	7938	7416	42881	42715	33307
1185	6994	7971	7494	42625	42637	33172
1190	7028	7916	7529	42685	42618	33004
1195	6990	7923	7400	42600	42531	32921
1200	7033	7998	7482	42670	42460	32979
1205	7066	7881	7481	42723	42516	33127
1210	7049	7900	7415	42529	42654	32937
1215	7011	7884	7445	42548	42814	33218
1220	6952	7929	7473	42658	42568	32911
1225	6976	7833	7482	42459	42635	33258
1230	6991	7899	7401	42524	42743	33091
1235	7086	7944	7396	42475	42648	33298
1240	7079	7891	7411	42438	42512	32959
1245	6871	7882	7391	42584	42404	32782
1250	7094	7920	7355	42716	42356	33091
1255	7056	7906	7428	42654	42645	32868
1260	7054	7848	7459	42683	42767	32864
1265	6936	7767	7408	42426	42495	33148
1270	7024	7825	7412	42786	42305	33012
1275	6929	7859	7419	42637	42401	33077
1280	6952	7766	7117	42701	42346	32939
1285	6978	7846	7106	42548	42510	33100
1290	6996	7780	7396	42229	42312	32772
1295	6956	7883	7348	42476	42456	32955
1300	6948	7751	7357	42639	42319	32847
1305	6861	7787	7411	42589	42427	32965
1310	6922	7810	7369	42788	42285	32576
1315	6990	7787	7319	42331	42351	32645
1320	7016	7808	7342	42247	42575	32723
1325	7002	7749	7358	42332	42204	32729
1330	6911	7788	7351	42224	42298	32807
1335	6976	7785	7408	42602	42228	32836
1340	6992	7808	7382	42448	42326	32626
1345	6973	7841	7338	42521	42336	32906
1350	6921	7714	7321	42513	42172	32887
1355	6985	7843	7396	42096	42028	32582
1360	6889	7866	7359	42130	42327	32605
1365	6965	7740	7282	42395	42253	32740
1370	7018	7707	7351	42420	42317	32978
1375	6903	7751	7356	42256	42289	32798
1380	6916	7754	7288	42107	42144	32511
1385	6887	7754	7291	42327	41962	32568
1390	6902	7823	7367	42266	42498	32794
1395	6862	7704	7308	42306	42162	32605
1400	6922	7734	7294	42146	42265	32637
1405	6910	7863	7334	42351	41963	32838
1410	6912	7713	7394	42343	41984	32676
1415	6932	7763	7388	42104	41982	32776
1420	6932	7725	7364	42150	42116	32547
1425	6873	7822	7290	42130	42141	32370
1430	6842	7845	7362	42334	41735	32507
1435	6910	7715	7377	42324	42249	32420
1440	6885	7696	7327	42171	42277	32525
1445	6926	7679	7368	42288	42131	32428
1450	6839	7780	7297	42251	42103	32697
1455	6910	7676	7308	42469	41757	32497
1460	6846	7754	7355	42122	42098	32542
1465	6847	7828	7281	42262	41981	32512
1470	6856	7733	7369	42283	42049	32463
1475	6922	7833	7377	42111	42276	32637
1480	6920	7791	7362	41819	41919	32413
1485	6851	7751	7319	42055	42133	32477
1490	6814	7841	7348	42218	41974	32335
1495	6820	7901	7361	42013	41886	32644
1500	6944	7783	7339	42149	41951	32357
1505	6847	7647	7291	42019	42016	32281
1510	6853	7880	7220	42065	41735	32690
1515	6852	7807	7367	42335	42007	32390
1520	6874	7865	7352	41939	41702	32281
1525	6822	7717	7311	41950	42064	32299
1530	6907	7691	7304	41889	41937	32271
1535	6924	7754	7237	42050	41902	32449
1540	6785	7675	7315	42201	42033	32148
1545	6864	7728	7359	42043	41955	32346
1550	6829	7714	7295	41882	42347	32285
1555	6836	7736	7238	41996	41914	32341
1560	6892	7693	7392	42202	41794	32017
1565	6834	7641	7307	42066	41765	32268
1570	6845	7785	7311	42098	41899	32107
1575	6821	7738	7238	41902	41822	32270
1580	6846	7803	7246	42231	41863	32221
1585	6840	7803	7389	41802	41561	32197
1590	6849	7730	7307	41842	41931	32143
1595	6816	7619	7261	41956	41711	32432
1600	6856	7799	7293	41789	41792	32043
1605	6810	7774	7316	41959	41995	32237
1610	6826	7825	7315	42190	41808	32113
1615	6758	7805	7281	41963	42189	32305
1620	6742	7731	7224	42080	41542	32312
1625	6788	7722	7376	41658	41919	32031
1630	6906	7824	7299	42061	42001	32139
1635	6836	7789	7300	41594	41583	32154
1640	6826	7725	7234	41771	41491	31981
1645	6842	7721	7211	42018	41604	32198
1650	6817	7849	7197	41968	41664	32024
1655	6769	7680	7218	41827	41627	31778
1660	6780	7675	7228	41878	41906	32257
1665	6888	7792	7312	41831	41568	32115
1670	6819	7795	7209	41959	41555	32157
1675	6729	7657	7279	41702	41763	32008
1680	6772	7784	7267	41871	41590	32058
1685	6797	7786	7266	41890	41656	32002
1690	6772	7766	7156	41884	41704	32016
1695	6826	7780	7282	41941	41493	32151
1700	6710	7694	7297	41628	41615	31946
1705	6764	7809	7119	41903	41555	31882
1710	6772	7776	7110	41762	41322	32039
1715	6804	7771	7231	41909	41431	31898
1720	6897	7820	7222	41761	41559	32011
1725	6772	7853	7293	41696	41403	31915

## Sheet: Supplementary Fig 4
N3pep RMSF	Run1	Run2	Run3			WGEFpep RMSF	Run1	Run2	Run3		WGEFpepQ8A RMSF	Run1	Run2	Run3
E	3.572	5.562	3.647			G	7.282	11.004	6.658		G	10.71	8.238	9.934
I	2.26	4.339	3.014			S	5.675	9.685	5.089		S	9.059	6.402	8.913
V	1.377	3.959	1.191			T	4.477	8.579	3.002		T	7.066	5.004	6.947
L	0.942	2.92	0.967			F	3.234	6.304	3.602		F	5.134	3.674	4.976
W	0.834	0.822	0.818			S	1.997	3.885	1.979		S	4.177	3.081	3.417
S	0.713	0.738	0.781			L	1.056	2.099	1.462		L	2.498	2.11	2.448
D	0.724	0.596	0.799			W	0.77	1.046	1.406		W	1.112	1.141	0.901
I	0.985	0.8	1.153			Q	0.714	0.9	1.122		A	1.069	0.979	0.805
P	1.508	1.571	2.345			D	0.695	0.845	0.822		D	0.887	0.848	0.641
						I	0.813	1.045	0.987		I	0.976	1.027	0.906
						P	1.339	1.835	1.507		P	1.933	1.76	1.745

## Sheet: Supplementary Fig 9
Dvl2PDZ RMSD bound to WGEFpep					WGEFpep RMSD bound to Dvl2PDZ						Dvl2PDZ RMSD bound to WGEFpepQ8A					WGEFpepQ8A RMSD bound to Dvl2PDZ					Dvl2PDZ RMSD bound to N3pep					N3pep RMSD bound to Dvl2PDZ					apo Dvl2PDZ RMSD
Frames	Run1	Run2	Run3			Run1	Run2	Run3			Run1	Run2	Run3			Run1	Run2	Run3			Run1	Run2	Run3			Run1	Run2	Run3			Run1	Run2	Run3
0	0	0	0			0	0	0			0	0	0			0	0	0			0	0	0			0	0	0			0	0	0
1	1.999	2.119	1.716			5.067	4.002	4			2.562	2.527	2.585			2.762	4.749	4.014			2.921	1.735	2.733			4.814	5.754	6.102			2.192	1.824	1.896
2	2.012	2.229	2.584			3.976	4.113	3.992			2.633	2.465	2.581			5.216	4.232	4.321			3.576	2.405	2.339			5.317	8.938	5.25			2.751	2.3	2.181
3	2.303	2.539	2.411			4.484	4.545	3.813			1.881	2.191	3.481			6.52	4.906	4.778			3.552	2.14	2.713			5.297	9.193	5.204			3.251	3.31	2.436
4	2.21	2.343	1.928			5.864	4.714	4.165			2.146	2.409	2.689			6.259	5.561	4.722			3.832	2.496	2.829			5.945	9.554	9.414			2.99	3.092	2.341
5	2.71	2.435	2.903			5.333	4.7	4.537			2.129	2.611	2.64			3.786	10.839	3.97			3.387	2.88	2.777			5.251	9.965	7.78			3.316	3.456	3.205
6	3.396	2.862	2.182			5.577	3.963	4.186			2.04	2.918	3.135			5.637	11.845	4.509			3.356	3.276	3.35			5.473	8.643	8.247			3.221	3.54	2.674
7	2.364	2.778	2.793			7.678	3.918	4.228			2.019	2.679	3.286			4.779	12.059	4.692			3.723	2.725	2.997			5.568	8.181	8.284			3.129	3.341	2.808
8	2.887	2.755	2.281			8.992	4.389	4.588			2.114	2.668	2.933			5.933	16.376	4.545			3.04	2.718	3.13			5.419	8.356	7.446			3.079	3.108	2.809
9	2.669	2.44	2.286			8.181	3.741	4.996			2.127	2.346	2.962			5.7	15.562	4.704			3.237	3.013	3.339			5.289	7.418	8.373			3.481	3.48	3.188
10	2.357	2.618	2.3			10.667	4.926	3.77			2.084	2.481	3.035			6.246	13.363	4.813			3.028	3.036	3.537			5.438	7.32	7.438			3.637	3.622	2.775
11	2.69	2.329	2.377			8.547	4.739	4.39			2.396	2.6	3.017			5.616	14.107	4.874			3.055	2.843	3.399			5.291	7.412	7.717			3.166	3.727	3.086
12	2.96	2.593	3.165			11.796	5.804	4.61			2.069	2.446	3.281			5.823	11.529	5.336			2.819	2.739	3.073			5.179	7.983	8.404			2.928	3.936	2.74
13	2.919	2.726	2.876			11.202	5.25	4.393			2.36	2.375	3.144			4.892	12.407	4.664			3.31	2.721	2.864			5.514	7.017	7.875			2.985	4.045	2.606
14	3.012	2.722	2.494			11.354	4.118	3.704			2.802	2.895	3.11			5.149	11.201	4.721			3.533	2.569	2.917			5.616	7.362	8.462			3.011	3.526	3.079
15	3.303	2.701	2.504			10.96	5.816	3.764			2.279	2.894	3.141			5.831	10.566	4.94			3.669	2.521	3.595			6.485	8.111	8.089			3.017	3.573	3.566
16	3.543	2.382	2.505			11.185	5.343	5.151			3.067	2.998	3.186			5.574	11.285	5.09			3.541	2.772	2.839			6.415	7.97	8.612			3.377	3.572	3.792
17	2.887	2.628	2.601			11.299	5.376	5.46			2.519	2.621	2.745			5.606	11.846	4.555			3.641	2.854	2.974			6.454	7.736	8.737			3.259	3.794	3.338
18	3.174	2.483	2.589			11.931	5.239	4.664			2.535	2.637	2.799			5.312	14.795	4.576			3.49	3.153	2.75			5.93	8.439	8.362			3.187	3.187	2.874
19	3.026	2.344	2.31			11.41	5.115	4.262			2.33	2.826	2.979			5.165	13.227	4.663			3.567	3.198	2.798			6.263	7.628	7.902			3.388	3.787	2.998
20	3.217	2.108	3.137			13.137	5.008	4.683			2.724	2.47	2.877			3.806	13.163	4.281			3.544	3.217	2.982			5.784	8.115	8.835			3.31	3.66	3.369
21	3.559	2.237	2.84			12.644	5.257	4.75			2.723	3.081	3.111			4.001	12.354	4.892			3.378	3.486	2.764			6.021	7.861	8.697			3.624	3.758	3.192
22	3.176	2.506	3.082			12.445	5.705	4.943			2.695	2.989	3.227			5.061	12.663	4.927			3.165	3.747	2.723			5.477	7.608	8.603			3.77	3.535	3.182
23	3.157	2.386	2.978			13.089	4.05	4.779			2.164	2.622	2.83			6.182	13.1	4.64			3.2	3.801	2.712			5.377	8.487	8.746			3.65	3.262	2.751
24	3.196	2.31	2.957			13.378	4.046	4.923			2.268	3.015	3.12			5.471	13.149	4.47			3.074	3.791	2.796			5.682	7.732	8.579			3.769	3.463	3.142
25	3.066	2.518	3.037			12.625	4.802	4.555			2.53	2.981	2.65			5.583	12.424	4.442			3.432	3.688	2.897			5.586	7.675	8.903			3.861	3.044	2.803
26	2.992	2.361	2.8			12.545	4.634	4.352			2.64	2.557	3.049			5.914	13.383	4.909			3.134	3.919	2.841			5.156	7.917	9.044			3.917	3.222	2.772
27	3.223	2.344	2.878			12.96	4.532	4.507			2.949	2.556	3.39			5.793	12.169	5.07			3.35	3.818	2.971			5.197	7.485	8.722			3.973	3.106	3.295
28	3.237	2.254	3.039			13.278	4.435	5.028			2.606	2.635	3.529			5.919	15.551	5.044			3.603	3.848	2.69			5.65	8.527	8.054			3.676	3.133	3.308
29	3.405	2.719	2.909			11.723	4.311	4.944			2.562	2.691	3.699			6.127	11.135	4.994			3.495	4.033	2.796			5.486	7.11	7.943			4.041	3.145	2.937
30	3.464	2.842	2.69			11.242	4.036	5.523			2.918	2.482	3.652			6.03	14.702	5.006			3.626	4.135	2.927			5.939	7.612	8.282			4.188	3.399	3.126
31	3.297	2.737	3.169			12.437	4.718	4.343			3.028	2.683	3.769			6.583	13.951	4.896			3.611	3.953	2.77			5.52	7.313	8.56			4.109	3.169	2.873
32	3.358	2.345	3.115			12.316	3.831	4.808			2.903	2.741	3.491			6.583	13.003	5.489			3.591	4.084	3.19			5.309	7.161	8.244			4.038	3.123	2.888
33	3.025	2.551	2.76			12.938	3.515	4.842			2.824	2.725	3.587			6.726	13.225	5.321			3.399	3.979	3.132			5.75	7.339	8.428			3.719	2.622	3.2
34	2.863	2.403	2.911			13.448	5.277	5.255			2.913	2.592	3.56			6.582	11.961	4.74			3.387	4.054	3.182			5.057	6.226	8.46			4.021	2.833	3.065
35	2.745	3.06	2.95			13.848	4.202	5.035			2.982	2.577	3.32			6.641	13.059	5.275			3.582	3.867	2.824			5.71	6.337	9.44			3.919	3.071	3.271
36	2.893	3.126	2.857			12.651	4.855	4.81			2.622	2.572	3.077			6.757	12.212	5.278			3.36	3.936	2.742			5.326	7.024	9.08			3.783	2.909	3.359
37	2.467	2.896	2.991			13.908	5.157	4.332			2.841	2.617	3.046			6.618	10.939	4.987			3.635	3.8	3.032			5.694	6.066	8.767			4.061	2.952	3.082
38	3.016	2.507	2.776			13.073	5.026	4.847			2.625	2.95	3.33			6.453	13.152	5.021			3.369	3.882	3.417			5.24	7.043	8.497			3.872	3.078	3.069
39	2.729	2.998	3.054			13.497	5.478	4.915			2.776	2.529	3.309			5.796	12.392	5.23			3.865	4.018	2.839			5.915	7.051	8.785			3.704	2.708	3.37
40	2.766	3.108	3.369			11.539	5.19	5.034			2.657	2.317	3.241			5.68	13.521	5.25			3.837	3.626	3.534			5.488	6.531	9.191			3.659	2.702	3.253
41	2.876	2.994	2.894			11.654	6.304	5.082			2.613	2.581	3.061			5.779	12.783	4.467			3.567	3.864	3.483			5.794	6.536	9.302			3.924	2.508	3.569
42	2.743	2.939	3.031			10.715	6.909	5.181			2.441	2.732	3.019			6.072	13.247	4.133			3.569	3.735	3.235			5.503	6.428	8.219			3.906	2.75	3.38
43	2.724	3.254	3.144			11	11.72	4.843			2.922	2.901	3.179			5.903	11.31	4.874			3.432	3.91	3.292			5.67	7.196	8.508			3.773	2.463	3.325
44	2.748	3.318	3.46			11.147	7.694	4.765			2.472	2.914	2.831			6.138	10.145	4.691			3.869	3.613	3.45			5.38	6.515	8.682			4.045	2.431	3.213
45	2.842	3.478	2.854			11.017	7.621	4.915			2.732	2.569	3.032			6.264	8.132	4.651			3.883	3.415	3.344			5.322	6.329	9.164			3.318	2.147	2.85
46	2.713	3.538	2.864			10.931	7.844	4.978			2.621	3.022	3.106			6.361	7.758	5.001			4.067	3.868	3.17			6.641	6.391	8.293			3.936	2.273	3.173
47	2.689	3.225	3.23			14.008	7.495	5.291			2.614	2.873	3.078			6.433	6.354	4.884			4.129	3.489	2.727			6.342	7.807	8.267			3.799	2.341	2.842
48	2.867	2.518	2.606			13.472	7.217	4.944			2.541	3.116	2.968			6.076	6.106	4.803			4.05	2.992	3.003			5.715	8.187	7.97			4.08	2.584	3.281
49	2.399	3.06	3.17			13.759	7.004	4.768			2.793	2.861	3.143			6.588	10.386	4.083			4.036	2.952	3.163			5.781	6.049	8.91			3.948	2.493	3.184
50	2.651	2.645	2.848			13.41	7.82	4.314			2.448	2.654	3.013			5.93	6.944	4.643			3.92	2.548	2.906			5.64	5.524	8.771			3.952	2.97	3.747
51	2.892	2.309	2.621			11.577	7.646	4.058			2.728	2.856	3.42			6.746	8.678	4.572			3.858	3.01	2.769			5.579	6.264	8.042			4.162	3.501	3.394
52	2.884	2.281	2.984			11.386	7.672	3.86			2.839	2.727	3.188			6.636	7.957	4.682			4.025	3.34	2.754			5.623	5.905	8.253			3.906	3.447	3.435
53	2.834	2.781	3.094			11.45	8.363	3.852			2.776	2.877	3.257			6.743	6.257	4.704			3.846	4.075	3.099			5.439	6.593	8.301			4.079	3.13	3.407
54	2.823	2.628	3.263			11.571	6.376	4.349			2.859	3.023	3.634			6.584	6.41	4.924			4.207	3.577	2.644			5.919	6.729	8.373			4.06	3.456	2.912
55	2.944	2.8	2.902			12.66	8.153	4.427			2.436	2.684	2.998			6.857	5.663	4.543			4.137	3.054	2.968			5.501	7.138	8.734			4.189	3.68	3.424
56	2.858	2.524	3.022			11.775	8.193	4.528			2.666	2.588	3.523			7.039	6.704	4.565			4.131	3.415	3.084			5.74	7.142	8.7			3.863	3.347	3.934
57	2.8	3.364	3.29			12.444	9.1	4.726			2.65	3.179	3.22			5.387	6.933	4.877			4.189	3.366	3.097			5.782	7.464	8.069			3.704	3.557	3.607
58	2.854	3.093	2.925			11.347	9.164	4.354			2.548	2.8	2.975			6.873	6.816	5.009			4.021	3.182	2.802			6.065	7.588	8.267			3.336	3.47	3.692
59	2.946	3.3	2.948			12.055	9.31	4.033			2.634	2.478	3.401			6.476	9.687	5.337			4.126	2.931	2.763			6.572	7.622	9.025			3.116	2.919	3.529
60	2.968	3.12	3.083			13.596	10.802	4.718			2.519	2.401	3.266			12.407	9.052	4.595			4.156	3.217	3.516			5.461	7.726	8.758			3.85	3.39	3.039
61	3.372	3.423	3.622			11.607	9.781	3.788			2.661	2.656	3.206			13.484	7.474	4.532			4.344	2.921	3.376			6.295	7.216	8.102			3.512	3.351	3.347
62	3.28	3.35	3.141			13.406	10.46	3.916			2.572	2.617	3.216			13.246	8.04	4.926			4.231	3.198	3.349			5.644	7.475	8.329			3.337	3.338	2.969
63	3.505	3.355	2.509			13.166	12.033	3.544			2.477	2.476	2.994			13.104	7.167	4.238			3.937	3.251	3.072			5.367	7.628	8.689			3.399	3.445	2.92
64	3.199	3.107	2.578			12.762	12.181	3.552			2.352	2.884	3.707			14.074	6.497	5.102			4.107	3.135	3.256			5.617	7.929	7.965			3.852	3.251	3.352
65	2.852	3.147	2.675			13.495	12.512	3.686			2.474	2.426	3.729			12.847	6.647	5.679			4.071	3.584	3.065			6.332	9.55	9.044			3.188	3.52	3.365
66	2.603	3.161	2.628			13.341	11.205	3.847			2.83	2.403	3.227			12.649	6.808	5.051			4.294	3.597	2.793			5.91	8.314	8.189			3.631	3.74	3.231
67	3.065	3.227	2.562			11.383	11.202	3.97			2.609	2.837	3.096			12.677	6.069	4.38			4.193	3.109	3.377			6.142	8.074	8.323			3.228	3.087	2.954
68	3.452	3.24	2.892			13.483	13.393	3.353			2.805	3.162	2.99			12.887	7.129	4.246			4.279	3.172	3.207			5.577	9.511	8.584			2.768	3.275	3.284
69	2.99	3.184	2.615			13.409	11.64	3.525			2.867	2.553	3.212			12.234	6.936	4.513			3.82	3.073	3.342			5.86	9.105	8.574			2.828	3.231	3.426
70	2.683	3.404	2.893			11.777	11.531	3.598			2.503	2.987	3.296			12.472	6.699	5.182			4.351	3.224	3.453			6.19	8.964	8.262			3.233	3.448	3.103
71	2.684	3.256	2.742			13.218	11.717	3.887			2.804	3	3.112			12.933	7.203	4.449			4.224	3.075	3.428			5.719	8.597	8.518			2.902	3.403	3.208
72	2.567	3.425	2.752			13.591	13.426	3.403			2.456	3.22	3.098			12.827	6.971	4.094			4.094	3.122	3.339			6.038	7.197	8.748			3.122	3.212	3.417
73	2.702	2.899	2.509			13.184	13.554	3.536			2.282	2.669	3.286			12.664	6.372	3.945			4.272	3.213	3.304			5.788	8.212	8.503			3.443	3.556	3.157
74	2.839	2.84	2.655			13.939	13.767	3.962			2.718	2.78	3.301			13.145	6.811	3.713			4.134	3.112	2.995			6.028	7.234	7.985			3.709	3.52	3.353
75	2.585	2.786	2.636			14.229	13.886	3.425			2.42	3.084	3.409			12.864	6.159	4.397			4.101	3.049	2.695			5.798	5.708	8.896			3.252	3.447	3.097
76	2.706	3.269	2.663			13.017	14.119	3.592			2.551	2.959	3.146			12.737	6.66	4.108			4.402	3.004	3.26			5.961	5.847	7.67			3.605	3.334	3.247
77	2.93	2.791	2.547			14.527	13.956	3.324			2.578	2.793	3.043			13.235	9.511	4.03			4.262	3.086	3.097			5.751	6.443	8.336			3.263	3.476	3.49
78	2.426	2.973	2.494			12.904	9.741	3.754			2.696	2.961	3.61			12.948	10.459	4.315			4.476	2.953	3.147			5.473	6.377	8.967			3.242	3.454	3.59
79	2.588	2.764	2.55			13.255	11.726	3.581			2.444	2.905	3.327			13.233	6.892	4.315			4.373	2.966	3.165			5.833	6.003	8.063			2.999	3.49	3.105
80	2.776	2.827	2.636			13.729	12.039	3.834			2.429	3.086	3.112			13.016	7.933	3.821			4.331	3.288	3.217			5.733	6.066	8.871			2.91	3.434	3.453
81	2.902	3.007	2.509			13.5	8.478	4.069			2.505	3.197	3.877			12.913	8.675	4.552			4.301	2.883	3.175			6.301	5.968	8.569			3.118	3.798	3.251
82	2.697	3.091	2.769			13.2	8.208	4.172			2.559	2.724	3.28			12.876	10.493	4.019			4.519	2.596	2.976			5.999	6.143	8.767			2.838	3.801	3.138
83	2.755	2.68	2.945			13.541	10.312	3.978			2.461	3.088	3.483			12.703	10.015	4.345			4.631	3.354	3.726			5.905	6.114	8.851			3.344	3.361	3.225
84	2.897	3.171	2.711			11.766	13.421	3.972			2.358	3.143	3.395			12.857	9.876	4.024			4.154	2.884	3.616			6.267	6.512	9.022			3.391	2.825	3.263
85	2.597	3.344	2.668			13.751	14.268	3.691			2.234	3.053	3.429			12.591	10.059	4.457			4.414	2.81	3.484			5.965	6.649	8.556			3.454	3.573	3.29
86	2.925	2.755	2.747			13.177	13.808	3.578			2.153	3.059	3.858			12.757	9.853	4.47			4.472	2.857	3.23			6.307	7.21	8.661			3.181	3.111	3.2
87	2.777	2.663	2.918			12.596	14.3	3.503			2.247	3.143	3.519			12.735	10.591	4.207			4.534	3.142	3.207			5.486	6.012	8.552			3.206	3.328	3.533
88	2.584	2.725	2.744			13.697	14.001	3.958			2.192	3.391	3.304			12.96	11.124	4.184			4.533	3.018	3.168			6.498	6.541	8.561			3.42	3.241	3.218
89	2.695	2.748	2.84			13.082	13.637	3.438			2.213	3.478	3.51			12.669	10.795	4.377			4.463	3.51	2.887			6.228	6.39	9.132			3.023	3.27	3.397
90	2.697	2.831	2.777			12.282	13.996	3.582			2.061	3.178	3.231			12.798	10.689	4.218			4.25	3.393	2.819			5.949	6.022	8.792			3.086	2.835	3.441
91	2.608	2.802	2.944			13.256	15.344	4.458			2.356	3.103	3.553			12.445	11.248	4.843			4.269	3.336	2.794			6.123	6.447	8.726			3.191	2.779	3.369
92	2.546	2.818	2.664			13.717	15.621	4.501			2.31	3.013	3.521			12.641	14.117	4.018			4.505	3.479	2.828			5.751	6.263	8.859			3.414	2.838	3.508
93	2.464	2.714	2.776			13.576	14.762	3.599			2.239	2.955	3.469			13.278	11.275	3.835			4.435	3.532	2.98			6.106	6.426	8.562			3.263	3.517	3.315
94	2.942	2.771	2.683			13.124	15.075	3.964			2.391	2.926	3.278			10.791	10.995	3.968			4.013	3.536	3.102			5.907	6.674	7.474			3.488	3.036	3.468
95	2.536	3.153	2.882			12.291	14.364	3.553			2.786	3.103	3.219			10.71	12.253	4.463			3.951	2.911	2.925			5.238	6.017	8.318			3.525	3.527	3.426
96	2.93	2.903	2.853			13.564	13.376	4.212			2.197	3.104	3.152			10.881	12.066	3.871			4.145	3.254	3.053			5.924	5.996	8.37			3.384	3.277	3.6
97	2.931	3.23	2.829			13.021	10.83	4.688			2.216	3.357	3.232			10.88	10.199	4.303			4.108	3.682	3.131			5.811	6.741	9.004			3.313	3.615	3.197
98	2.84	2.736	2.789			13.212	10.753	4.192			2.353	3.168	3.223			11.15	9.671	3.962			4.169	3.32	3.241			5.792	6.613	8.786			3.767	3.557	3.392
99	3.76	2.747	2.691			13.549	11.921	4.637			2.417	3.435	3.316			10.582	12.599	3.835			4.106	3.314	3.298			5.547	5.96	8.786			3.428	3.421	3.276
100	3.653	2.975	2.642			13.358	12.093	4.076			2.461	2.906	3.13			11.524	8.552	4.083			4.336	3.425	3.526			5.743	7.26	9.031			4.054	3.374	3.438
101	3.473	2.992	2.617			12.511	11.403	4.063			2.384	2.744	3.19			11.27	14.084	4.292			4.321	3.193	3.096			5.813	7.437	8.737			3.415	3.376	3.484
102	3.888	2.841	2.831			13.06	12.04	4.741			2.403	2.51	3.319			10.78	14.093	4.561			4.398	3.783	3.357			6.078	7.383	8.176			3.866	3.317	3.753
103	3.513	3.104	2.686			13.017	11.704	4.766			2.28	2.496	3.166			10.731	12.681	4.266			4.568	3.856	3.234			6.881	7.425	8.513			3.789	3.405	3.398
104	3.492	3.541	3.06			13.544	11.401	4.528			2.467	2.447	3.252			10.5	11.685	4.132			4.433	3.952	3.723			6.584	7.194	8.821			3.836	3.363	3.469
105	3.655	3.026	2.883			13.274	11.004	4.47			2.734	2.125	3.153			10.872	14.05	4.242			4.308	4.024	3.404			6.715	7.546	8.657			3.334	3.61	3.718
106	3.332	2.832	3.073			13.083	11.479	4.54			2.19	2.11	3.06			11.134	13.807	3.65			4.265	3.939	3.168			6.494	6.771	8.585			3.272	3.196	3.318
107	3.518	3.262	2.611			12.947	10.863	4.431			2.727	2.227	3.273			11.654	15.261	4.437			4.27	3.826	3.121			6.825	7.892	8.595			4.168	3.333	3.479
108	3.779	3.1	2.99			13.543	13.287	4.725			2.334	2.205	3.281			12.353	14.528	4.166			4.377	3.831	3.186			7.237	6.558	8.582			3.247	3.221	3.294
109	3.302	2.84	2.845			13.373	13.389	4.631			3.007	2.491	3.494			12.096	12	3.807			4.476	3.88	2.905			6.801	7.186	8.278			3.521	3.202	3.292
110	3.507	3.069	2.875			13.488	13.544	4.249			2.501	2.319	3.288			11.824	8.441	3.864			4.352	3.884	3			7.125	7.39	7.981			3.463	3.526	3.176
111	3.466	2.859	2.996			12.848	13.268	4.241			2.33	2.512	3.358			12.213	8.356	4.005			4.338	3.789	3.111			6.835	7.35	8.068			3.87	3.339	3.393
112	3.346	3.032	2.885			13.237	13.452	4.706			2.634	2.51	3.903			12.326	8.232	4.191			4.378	3.887	3.265			6.939	7.127	8.591			3.358	3.023	3.049
113	3.569	3.648	2.611			13.543	11.375	4.82			2.115	2.402	3.456			11.89	10.951	4.161			4.43	3.829	3.173			7.187	7.051	9.2			3.251	3.019	3.357
114	3.646	3.375	2.738			13.293	10.913	4.423			2.086	2.216	3.467			11.519	10.388	4.53			4.243	3.155	3.442			7.433	7.356	9.348			3.559	2.866	3.388
115	3.732	3.272	2.889			12.954	12.265	4.925			2.361	1.942	3.36			11.547	10.951	4.188			4.422	2.937	3.061			6.676	7.267	8.698			3.246	2.732	3.17
116	3.374	3.659	2.641			11.429	8.028	4.649			2.318	2.823	3.474			11.423	10.303	4.552			4.236	3.02	2.842			6.143	7.11	8.718			3.231	3.469	3.553
117	3.607	2.978	2.95			11.968	10.444	4.455			2.265	2.348	3.027			11.239	10.935	3.719			4.317	3.536	2.999			6.765	7.275	8.222			3.297	3.133	3.969
118	3.692	3.042	2.964			13.73	9.767	4.816			2.506	2.811	3.079			11.307	11.498	3.649			4.058	2.905	3.205			6.65	6.873	8.616			3.103	3.278	3.546
119	3.38	3.343	3.172			12.793	8.679	5.371			2.602	2.93	2.929			7.951	7.834	4.044			4.257	3.849	3.161			6.784	6.481	8.399			3.49	3.529	3.203
120	3.271	3.04	2.671			13.695	13.65	4.86			2.602	2.614	3.421			9.407	7.088	4.179			4.345	3.114	3.203			6.769	6.078	8.136			3.367	3.609	2.986
121	3.27	2.911	3.381			12.707	13.75	5.14			2.855	2.953	2.948			11.357	6.672	3.661			4.414	2.69	3.153			7.948	6.793	8.681			3.237	3.085	3.141
122	3.762	2.861	3.432			11.66	8.27	5.097			2.059	2.436	3.053			8.47	8.371	3.665			4.436	3.076	3.193			6.822	6.408	8.53			3.257	3.225	3.328
123	3.579	2.901	3.522			10.956	11.116	5.093			2.655	2.634	2.976			9.973	7.678	4.465			4.39	2.876	3.108			6.711	6.469	8.597			3.363	3.186	3.139
124	3.565	3.094	3.467			11.17	6.886	5.306			2.504	2.582	2.824			9.99	7.817	3.582			4.342	3.537	3.222			6.677	7.72	8.665			3.457	3.26	3.286
125	3.473	3.06	3.578			11.236	9.486	5.161			2.166	2.677	3.039			11.33	10.454	3.669			4.336	3.095	3.203			6.253	6.159	8.532			3.347	3.209	3.421
126	3.812	3.2	3.407			10.988	12.336	4.933			2.705	2.698	3.11			11.217	10.298	4.487			4.453	3.339	3.178			6.708	6.805	8.635			3.156	3.316	3.815
127	3.393	3.448	3.348			11.274	12.143	4.365			2.548	2.807	3.211			12.081	13.017	3.913			4.386	3.155	3.241			6.373	6.811	8.771			3.315	2.863	3.647
128	3.317	3.215	3.722			11.748	12.962	4.729			2.615	2.516	3.41			12.429	12.631	4.203			4.419	3.335	3.09			7.099	6.309	8.545			3.174	3.559	3.524
129	3.356	3.171	3.368			11.626	12.564	4.834			2.586	2.717	3.662			11.931	12.591	4.723			4.462	3.213	3.293			6.518	6.674	8.766			3.179	3.048	3.142
130	3.578	3.193	3.513			11.36	12.478	5.033			2.575	2.637	3.309			11.933	10.88	4.738			4.391	2.91	3.037			6.559	6.096	8.923			3.111	3.311	3.447
131	3.539	2.856	3.47			13.898	12.182	5.112			2.335	2.279	3.439			12.031	6.533	3.758			4.17	3.099	3.123			7.109	5.795	8.902			3.303	3.542	3.11
132	3.731	2.837	3.595			13.647	12.909	5.066			2.542	2.915	3.062			11.444	7.437	3.878			4.475	3.544	3.454			7.038	6.078	8.849			2.995	3.352	3.379
133	3.638	3.307	3.594			12.964	12.822	5.099			2.535	2.393	3.361			11.951	8.05	4.673			4.273	2.837	3.385			6.383	7.323	8.58			3.464	3.339	3.214
134	3.594	3.402	3.682			13.163	13.388	5.168			2.149	2.846	3.036			11.681	8.094	4.046			4.287	3.213	2.946			6.604	8.001	8.94			3.096	3.292	3.095
135	3.759	3.698	3.516			13.614	13.439	5.095			2.115	2.776	3.118			12.846	8.056	5.268			4.498	3.009	3.516			7.119	7.573	9.281			3.25	3.462	3.062
136	3.612	3.302	3.624			12.792	13.342	5.095			2.32	3.127	3.15			10.982	7.87	4.465			4.373	3.068	3.163			7.487	7.461	8.894			3.112	2.959	3.299
137	3.585	3.681	3.627			13.213	12.856	4.905			2.21	2.675	3.278			8.004	7.292	4.223			4.471	3.784	3.274			6.94	8.523	8.863			2.989	3.526	3.025
138	3.631	4.019	3.631			13.064	12.683	4.326			2.207	2.719	3.239			6.97	10.203	3.88			4.435	3.335	3.336			6.537	7.429	8.852			3.093	3.363	2.959
139	3.632	3.462	3.582			12.838	12.177	5.045			2.226	2.625	2.863			8.417	10.685	3.397			4.517	3.462	3.785			6.716	7.365	8.486			2.982	3.26	3.63
140	3.655	3.151	3.634			12.959	11.895	4.995			2.164	2.553	2.996			11.254	9.716	3.947			4.236	3.366	3.252			8.04	7.137	8.684			3.258	3.022	3.12
141	3.76	3.523	3.557			13.091	11.641	4.805			2.245	2.485	3.321			8.096	8.213	4.561			4.297	3.5	3.476			7.15	7.044	8.165			3.089	3.276	3.879
142	3.938	3.547	3.499			13.079	12.292	4.303			2.471	2.612	3.438			9.08	11.817	4.26			4.233	3.323	3.552			6.654	6.927	8.46			3.027	3.415	3.296
143	3.855	3.556	3.596			12.915	12.038	5.06			2.187	2.4	3.331			8.43	13.73	4.539			4.292	3.251	2.972			6.562	7.714	8.567			3.165	3.103	4.303
144	3.8	3.971	3.506			13.006	7.8	4.611			2.675	2.758	3.04			12.242	13.219	4.395			4.366	3.491	3.267			6.572	7.696	7.856			2.991	3.443	3.808
145	3.869	3.729	3.655			12.982	10.509	5.023			2.493	2.494	2.881			12.081	13.5	4.084			4.165	3.285	2.931			6.55	8.409	8.635			3.179	3.232	3.019
146	3.865	3.717	3.553			12.728	12.46	5.144			2.554	2.425	3.005			12.67	13.035	3.947			4.271	3.344	3.264			6.396	8.645	8.781			3.028	3.005	3.267
147	3.724	3.267	3.504			13.229	12.615	4.702			2.58	2.658	3.356			13.114	15.66	4.276			4.524	3.179	3.15			6.484	9.68	8.966			3.884	3.261	3.498
148	3.752	3.526	3.702			13.247	11.965	5.423			2.902	2.605	2.986			12.205	13.119	4.141			4.589	2.975	3.171			7.406	8.658	8.799			3.712	3.43	3.296
149	3.896	3.552	3.659			13.088	11.865	5.025			2.537	2.647	3.328			11.919	13.698	4.282			4.367	3.073	3.005			6.728	8.325	8.727			3.739	3.023	3.577
150	3.734	3.976	3.555			13.019	11.711	5.072			2.506	2.694	3.317			11.915	13.888	4.122			4.46	3.003	3.484			6.424	7.263	7.071			3.836	3.572	3.219
151	3.572	3.848	3.473			12.855	11	5.239			2.693	2.618	3.753			12.298	13.722	4.759			4.614	3.002	3.705			6.24	9.054	7.022			3.908	3.222	3.039
152	3.75	3.752	3.749			13.136	11.149	4.965			2.394	2.748	3.422			12.04	14.128	4.177			4.295	2.978	3.835			6.791	8.316	6.326			3.912	3.67	3.452
153	3.679	4.123	3.579			12.714	11.151	5.186			2.429	2.599	3.411			12.253	13.656	4.383			4.519	3.547	2.873			6.475	8.735	6.798			3.735	3.516	3.349
154	3.731	3.62	3.641			13.069	12.994	5.104			2.927	2.578	3.531			10.407	14.53	4.553			4.598	2.777	3.336			6.49	7.386	6.68			3.327	3.64	2.962
155	3.861	3.343	3.718			13.427	12.843	5.074			3.27	2.914	3.528			8.812	13.832	4.573			4.472	2.629	2.92			6.422	7.6	6.588			3.18	3.533	2.999
156	3.689	3.298	3.203			12.789	13.354	4.639			2.847	2.768	3.535			6.349	14.959	4.24			4.397	2.939	3.091			6.849	8.786	6.669			4.013	2.806	3.386
157	3.739	3.408	3.49			12.906	12.206	5.041			3.226	2.743	3.347			8.02	11.236	4.301			4.425	2.732	3.008			7.208	7.529	6.936			4.01	3.595	3.532
158	3.83	3.493	3.452			12.748	13.672	4.739			3.09	2.945	3.26			8.159	13.152	4.091			4.292	2.97	3.429			7.027	8.044	6.625			3.415	3.888	3.515
159	3.707	3.767	3.318			12.795	14	5.066			3.541	2.383	3.132			7.967	14.214	4.33			4.371	3.103	3.206			7.603	7.619	6.889			3.706	3.237	3.468
160	3.783	3.33	3.447			12.828	13.611	4.781			3.537	2.961	3.476			9.829	13.006	4.741			4.219	3.109	3.232			7.839	7.253	6.61			3.686	3.324	3.511
161	3.565	3.713	3.671			12.747	13.455	4.914			3.338	2.497	3.41			7.435	7.701	4.404			4.525	2.947	3.222			6.509	7.03	8.114			3.265	3.178	3.31
162	3.861	3.688	3.494			12.729	13.498	4.974			3.3	2.286	3.367			6.736	7.56	4.581			4.357	2.826	2.951			6.853	7.631	7.422			3.582	3.07	3.414
163	3.728	3.783	3.578			13.433	13.004	4.998			2.802	2.632	3.359			5.82	9.919	4.667			4.361	2.99	3.201			6.893	8.378	7.162			3.534	3.055	3.672
164	3.646	3.502	3.66			12.756	13.273	4.574			3.205	2.493	3.138			5.222	11.15	4.406			4.425	3.52	3.082			6.304	7.674	6.543			3.763	3.205	3.419
165	3.634	3.604	3.73			12.631	13.331	5.693			3.147	2.638	3.119			7.176	10.902	4.178			4.326	3.097	3.527			6.343	8.19	7.851			3.833	3.189	3.616
166	3.517	4.164	3.743			12.953	13.974	4.314			3.307	2.727	3.28			7.53	11.397	4.317			4.315	3.201	3.606			7.145	7.522	8.108			3.621	3.46	3.492
167	3.746	3.954	3.74			12.824	13.045	4.592			3.079	2.322	3.319			8.015	11.055	4.318			4.326	3.49	3.859			7.213	7.499	8.204			3.562	2.803	3.497
168	3.527	4.017	3.578			12.361	11.837	5.299			3.43	2.455	3.641			7.377	11.207	4.869			4.443	3.494	3.327			6.925	7.602	6.864			3.605	2.99	3.544
169	3.716	3.495	3.687			12.704	10.762	5.899			3.182	2.465	3.412			7.648	10.884	4.715			4.317	3.425	3.494			6.729	7.313	6.33			3.678	3.276	3.413
170	3.63	3.669	3.638			12.748	10.707	5.593			3.477	2.249	3.08			9.218	11.642	4.422			4.32	3.757	3.713			6.907	7.133	6.858			3.804	3.215	3.381
171	3.558	3.666	3.601			13.202	13.594	5.935			3.421	2.509	3.268			8.604	11.104	3.842			4.479	3.58	3.716			6.846	7.641	7.096			3.976	3.236	3.6
172	3.575	3.475	3.665			12.98	13.391	6.28			3.591	2.576	3.259			8.701	10.661	4.491			4.289	3.442	3.827			6.603	7.417	7.057			3.943	3.402	3.377
173	3.587	3.524	3.792			13.013	13.52	5.222			3.28	2.489	3.267			10.343	13.031	4.643			4.281	3.75	3.718			6.615	6.966	6.735			3.719	3.349	3.086
174	3.45	3.551	3.737			12.736	14.049	5.72			3.077	2.985	3.102			7.412	8.567	4.303			4.341	3.378	3.645			6.828	7.578	6.916			3.801	3.189	3.466
175	3.579	3.542	3.716			12.587	14.038	4.52			3.053	2.575	3.121			7.008	9.261	3.906			4.536	3.313	4.042			6.989	7.805	7.753			3.571	3.004	3.212
176	3.662	3.662	3.769			12.878	13.597	4.865			3.085	2.491	3.188			7.698	12.242	4.08			4.458	2.706	3.664			6.915	8.111	7.645			4.149	3.375	3.3
177	3.597	3.781	3.692			12.989	13.53	4.659			3.156	2.844	3.274			6.937	14.182	3.891			4.394	3.179	3.848			7.309	7.251	6.457			4.089	3.236	3.346
178	3.531	3.614	3.703			12.79	13.905	5.27			3.196	2.517	3.077			6.763	11.477	4.1			4.632	3.539	3.594			7.296	7.361	7.16			4	2.941	3.292
179	3.502	4.094	3.633			12.426	13.331	4.92			3.271	2.539	2.973			7.574	9.796	3.985			4.376	3.739	3.651			7.472	7.34	6.948			4.043	3.324	3.23
180	3.607	3.797	3.657			12.334	13.758	4.773			3.337	2.425	3.551			7.86	10.826	4.535			4.606	3.636	3.379			7.609	7.005	6.848			4.108	3.354	3.501
181	3.581	3.765	3.651			12.577	14.039	4.842			3.418	2.508	3.243			7.383	12.061	3.586			4.49	3.523	3.385			7.559	7.634	7.129			4.126	3.071	3.743
182	3.567	3.629	3.788			12.841	14.454	5.413			3.249	2.404	3.231			7.527	9.793	3.626			4.667	3.866	3.557			7.961	7.293	6.95			3.999	3.029	3.317
183	3.606	3.723	3.803			12.842	13.856	5.303			3.268	2.558	3.001			8.185	12.378	4.257			4.556	3.755	3.407			6.975	8.329	6.927			3.954	3.178	3.834
184	3.555	3.605	3.911			13.001	13.105	5.247			3.375	2.188	3.087			7.846	12.046	3.846			4.425	3.479	3.366			7.305	9.232	7.206			3.802	3.056	3.935
185	3.553	3.503	3.589			12.798	11.222	4.998			3.199	2.171	3.564			7.555	13.027	4.39			4.259	3.342	3.466			8.164	8.966	7.242			3.916	3.285	4.191
186	3.56	3.576	3.715			12.801	10.923	4.975			3.453	2.632	2.962			7.193	11.18	3.538			4.486	2.892	3.732			8.239	8.634	6.998			3.782	3.353	3.985
187	3.551	3.664	3.593			12.82	11.217	5.359			3.424	2.598	3.208			7.807	11.815	4.104			4.39	3.113	3.8			8.043	7.899	6.658			3.793	3.058	4.054
188	3.64	3.455	3.743			12.685	12.343	4.203			3.406	2.844	3.177			7.71	11.23	4.863			4.27	3.02	3.574			8.049	9.033	7.285			4.043	3.277	3.92
189	3.669	3.356	3.868			12.906	11.369	4.486			3.451	2.719	3.146			7.365	11.17	4.392			4.375	3.129	3.158			6.921	8.546	6.878			4.04	3.699	3.811
190	3.616	3.525	3.93			12.851	11.951	4.527			3.554	2.998	3.454			7.615	9.914	4.555			4.219	2.979	3.284			7.154	10.136	6.832			4.051	3.375	4.163
191	3.773	3.624	3.818			13.014	11.725	4.378			3.385	2.758	3.327			7.703	10.123	4.447			4.283	3.255	3.353			7.175	6.725	6.648			4.046	3.24	3.867
192	3.547	3.967	3.788			12.976	14.15	4.27			3.403	2.951	3.321			7.472	9.03	4.422			4.313	3.788	3.288			7.303	7.288	6.789			4.015	3.293	3.744
193	3.48	3.968	3.659			12.848	13.178	3.753			3.537	3.007	3.474			7.163	8.097	4.155			4.169	3.633	3.078			6.727	10.707	6.668			4.098	3.063	3.783
194	3.647	3.727	3.877			12.975	13.574	4.678			2.963	3.095	3.274			7.02	7.673	4.928			4.338	3.664	3.552			6.995	9.111	6.998			4.092	3.226	3.5
195	3.759	3.635	3.772			13.803	13.34	4.224			3.394	2.645	3.89			7.57	8.093	4.751			4.387	3.715	3.444			7.143	7.047	6.361			4.065	3.251	3.785
196	3.638	3.813	3.826			13.123	13.658	4.864			3.34	3.125	3.705			7.734	9.232	4.757			4.518	3.951	3.442			7.309	7.617	6.853			3.743	3.342	3.904
197	3.684	3.624	3.819			13.561	10.994	4.798			3.776	2.922	3.853			7.493	9.209	4.755			4.22	4.018	3.526			7.298	7.724	6.923			4.369	3.43	3.948
198	3.701	3.739	3.817			13.327	11.599	4.854			3.46	2.992	3.798			7.858	8.533	4.592			4.35	3.835	3.211			7.514	7.928	6.952			4.326	3.374	3.693
199	3.591	3.45	3.88			13.359	11.139	4.989			3.567	3.026	3.282			7.146	8.955	4.26			4.776	3.541	3.195			7.019	7.536	7.095			3.941	3.644	4.269
200	3.609	3.679	3.932			13.425	11.035	4.891			3.472	3	3.263			7.461	7.923	4.138			4.755	3.794	3.115			8.087	8.675	6.359			3.936	3.562	3.652
201	3.645	3.825	3.822			13.89	13.634	4.896			3.504	2.722	3.186			7.458	8.366	3.982			4.861	3.483	3.712			7.741	8.575	6.936			4.459	3.55	3.976
202	3.44	3.606	3.784			13.178	13.229	4.927			3.483	2.79	3.555			7.084	8.124	4.61			4.743	3.549	3.686			7.86	8.805	7.861			4.156	2.926	3.937
203	3.555	3.633	3.895			12.604	13.194	4.804			3.317	2.833	3.112			7.191	9.274	4.27			4.607	3.408	3.578			7.629	9.083	9.325			4.4	3.134	4.094
204	3.595	3.465	3.937			12.797	13.858	5.169			3.222	2.735	2.924			6.614	8.821	4.304			4.451	3.178	3.575			7.508	8.574	8.457			4.335	3.179	3.828
205	3.603	3.747	3.915			12.949	13.089	4.72			3.078	2.834	3.024			7.055	8.541	4.363			4.463	2.99	3.649			8.733	8.453	7.51			4.239	3.273	4.146
206	3.616	3.494	3.97			12.736	13.852	5.088			3.32	2.881	3.189			7.14	8.973	4.558			4.218	3.17	3.541			7.3	9.377	8.252			4.359	3.3	4.02
207	3.528	3.508	3.943			12.705	13.091	5.272			3.312	2.836	3.026			7.474	9.526	4.006			4.585	3.228	3.582			6.994	7.83	8.269			4.137	3.16	4.011
208	3.549	3.647	3.839			11.599	13.528	4.909			3.317	2.886	3.199			7.35	9.397	4.461			4.675	3.081	3.607			7.678	8.288	8.261			4.106	3.184	3.885
209	3.537	3.636	3.916			12.756	13.911	5.097			3.318	2.919	2.934			7.405	12.097	3.83			4.591	2.714	3.697			7.495	10.019	8.391			3.987	3.227	3.999
210	3.537	3.685	3.803			13.15	14.105	5.011			3.221	2.888	3.107			7.198	11.754	4.173			4.428	3.205	3.668			7.28	8.871	8.358			4.083	2.706	3.997
211	3.552	3.793	3.848			13.546	13.509	4.547			3.455	2.945	2.892			6.929	12.351	3.717			4.508	2.681	3.473			7.151	10.258	8.234			4.233	3.281	3.861
212	3.655	3.981	3.67			13.384	13.465	4.575			3.521	3.164	3.167			7.582	11.849	3.936			4.634	3.039	3.535			7.3	8.761	8.37			4.127	3.472	4.02
213	3.625	3.812	3.83			13.265	13.192	4.647			3.302	2.843	3.058			7.264	12.159	3.814			4.559	2.783	3.645			7.661	8.919	7.812			4.141	2.885	3.721
214	3.546	3.884	3.841			13.829	13.671	4.389			3.27	2.514	2.95			6.926	12.591	3.939			4.656	2.971	3.734			7.725	9.71	8.625			4.161	2.746	3.803
215	3.567	3.468	3.738			13.169	14.064	4.609			3.298	2.878	3.088			7.567	12.046	4.01			4.654	3.068	3.615			7.533	7.535	8.018			3.554	2.371	3.936
216	3.639	3.819	4.171			13.131	13.268	4.123			3.251	2.239	3.216			7.699	11.755	3.881			4.417	3.012	3.715			7.758	9.308	6.913			4.012	2.559	3.756
217	3.561	3.789	3.615			13.639	12.98	5.32			3.411	2.5	3.272			7.545	12.374	3.637			4.643	3.234	3.507			7.557	7.565	7.209			4.309	2.206	3.672
218	3.574	3.754	3.904			13.23	14.101	5.165			3.29	2.489	3.29			7.553	12.04	4.229			4.312	3.088	3.716			7.137	7.094	7.008			4.124	2.622	3.841
219	3.556	3.776	3.782			12.897	13.714	4.775			3.333	2.889	2.891			7.524	10.535	3.479			4.305	3.167	3.784			7.514	7.501	7.746			4.264	2.819	3.868
220	3.695	3.685	3.731			13.15	13.886	4.638			3.103	3.133	2.888			7.159	11.937	3.777			4.165	3.44	3.723			7.434	7.07	7.307			3.867	2.566	3.974
221	3.57	3.701	3.873			12.987	13.495	4.858			3.332	3.335	3.092			6.922	10.916	4.217			4.299	3.467	3.63			7.693	7.203	7.17			4.043	2.591	4.162
222	3.749	3.761	3.906			12.838	12.952	5.95			3.367	3.036	3.39			7.908	11.798	4.153			4.313	2.976	3.667			6.999	7.284	7.566			4.256	2.528	4.209
223	3.732	3.733	3.771			12.648	13.548	5.674			3.187	2.991	3.244			7.117	12.598	4.308			4.318	3.377	3.703			7.388	7.943	7.016			4.139	2.786	4.498
224	3.52	3.507	3.8			13.44	13.212	5.083			3.184	3.138	3.222			7.43	10.812	5.072			4.064	2.913	3.67			7.845	7.121	7.651			4.153	3.406	4.463
225	3.594	3.324	3.807			13.731	13.658	5.179			3.406	3.121	2.887			7.43	10.471	4.408			4.476	3.037	3.726			8.03	7.704	6.983			4.258	3.746	3.952
226	3.545	3.323	3.602			13.548	13.646	4.847			3.245	2.915	3.048			7.553	10.808	4.541			4.291	2.765	3.612			7.831	8.735	7.256			4.177	3.757	4.043
227	3.614	3.183	3.741			13.149	13.372	4.51			3.377	2.476	2.902			8.096	11.023	4.381			4.442	3.244	3.596			8.076	7.538	7.413			4.206	3.574	4.155
228	3.647	3.693	3.728			13.244	13.629	4.583			3.46	2.873	2.976			7.195	9.739	4.914			4.587	3.115	3.581			7.75	7.174	7.15			4.225	3.704	3.617
229	3.673	3.417	3.755			13.39	13.872	5.12			3.3	2.814	3.288			7.238	11.335	4.73			4.463	3.737	3.693			7.037	7.376	7.365			3.979	3.884	3.817
230	3.736	3.644	3.529			13.148	13.857	4.41			3.333	3.146	3.195			7.343	11.655	4.709			4.391	3.503	3.573			7.515	7.883	7.232			4.149	3.629	4.164
231	3.668	3.778	3.567			13.371	13.15	4.785			3.309	2.575	3.074			7.695	12.338	4.421			4.212	3.747	3.76			8.049	7.68	7.119			4.079	3.556	3.848
232	3.724	3.766	3.665			13.448	13.608	4.987			3.411	2.322	3.205			7.396	11.963	4.789			4.348	3.333	3.922			7.497	7.913	7.045			3.822	3.788	3.725
233	3.595	3.3	3.606			13.457	13.765	5.14			3.354	2.596	3.418			7.352	12.362	5.034			4.257	3.302	3.716			7.331	7.232	7.053			4.131	3.264	4.004
234	3.646	3.625	3.547			13.438	13.933	5.015			3.224	2.521	3.388			7.641	12.932	4.875			4.386	3.015	3.774			7.613	6.93	7.123			4.062	2.868	4.003
235	3.572	3.449	3.522			13.305	14.054	5.392			3.326	2.704	3.113			7.379	12.791	4.712			4.391	2.908	3.673			7.586	8.104	6.965			4.086	2.83	3.912
236	3.774	3.675	3.598			11.525	13.237	4.731			3.33	2.545	3.22			7.739	13.423	4.839			4.363	2.757	3.791			7.839	7.917	7.497			4.319	2.929	4.188
237	3.668	3.213	3.623			11.59	13.439	5.114			3.229	2.43	3.214			7.104	11.906	4.7			4.4	3.583	3.739			7.309	9.666	7.124			4.157	2.959	4.233
238	3.729	3.608	3.519			12.58	13.465	4.403			3.514	2.569	3.241			7.409	10.924	5.135			4.558	3.268	3.625			7.433	8.685	7.171			4.135	3.26	4.022
239	3.703	3.603	3.725			13.452	13.315	5.007			3.52	2.779	3.243			7.159	10.503	4.852			4.264	3.417	3.689			7.599	9.079	6.981			4.158	3.248	3.995
240	3.55	3.17	3.732			13.733	13.663	4.984			3.417	3.163	3.222			7.532	11.611	4.84			4.696	3.154	3.791			7.994	10.336	7.226			4.34	3.315	3.754
241	3.643	3.456	3.556			12.766	13.374	4.504			3.346	2.913	3.133			7.228	11.641	4.338			4.435	2.9	3.709			7.728	9.474	7.195			4.482	3.39	4.142
242	3.656	3.61	3.643			13.719	13.645	4.887			3.403	3.129	3.115			7.874	11.439	4.821			4.174	3.008	3.641			7.456	9.349	7.033			4.289	3.306	4.289
243	3.627	3.643	3.523			13.718	13.721	4.438			3.375	2.724	2.972			8.217	12.281	5.355			4.19	3.054	3.796			7.413	8.99	7.252			4.173	3.303	4.057
244	3.724	3.866	3.607			13.365	13.462	4.788			3.609	3.054	3.272			8.144	12.049	4.44			4.37	3.334	3.792			8.377	8.683	7.316			4.061	3.352	4.215
245	3.625	3.673	3.711			13.724	13.572	5.305			3.562	3.458	3.221			7.858	11.414	4.751			4.453	3.035	3.722			8.837	9.188	7.262			4.089	3.213	4.007
246	3.658	3.564	3.792			12.885	13.711	5.365			3.754	3.314	2.965			7.564	10.837	4.412			4.143	3.471	3.58			8.51	8.17	7.219			4.483	3.271	3.837
247	3.554	3.84	3.701			13.618	13.044	5.385			3.634	3.587	3.1			7.715	11.402	4.697			4.43	3.685	3.366			7.768	7.657	7.048			4.023	3.271	3.936
248	3.772	3.58	3.815			13.316	13.121	4.777			3.683	3.564	3.387			7.71	12.18	4.86			4.219	3.776	3.694			8.457	7.816	6.938			4.116	3.376	4.16
249	3.608	3.689	3.812			12.993	13.252	5.006			3.279	3.167	3.322			7.615	13.46	4.716			4.376	3.697	3.609			8.899	7.932	7.118			4.086	3.466	4.143
250	3.637	3.837	3.791			13.601	13.444	4.621			3.646	3.306	3.185			8.083	12.976	4.514			4.203	2.96	3.663			8.286	7.176	7.335			4.198	3.344	3.96
251	3.574	3.712	3.734			13.286	14.004	5.171			3.56	3.362	2.908			7.493	12.588	3.988			4.086	2.78	3.712			8.053	8.296	7.204			4.266	3.285	4.115
252	3.642	3.503	3.55			13.084	13.382	5.306			3.468	3.382	3.144			7.903	12.422	4.14			4.517	3.212	3.655			8.476	8.306	7.17			4.092	3.492	4.445
253	3.792	3.745	3.543			12.852	13.256	5.278			3.518	2.96	3.169			6.911	12.451	4.119			4.223	3.062	3.612			8.119	6.616	7.179			4.132	3.266	4.237
254	3.538	3.558	3.52			13.087	12.831	4.983			3.475	3.193	3.066			7.784	12.462	3.853			4.211	3.246	3.684			7.925	7.429	7.281			4.247	3.448	4.064
255	3.644	3.48	3.552			13.51	13.213	5.058			3.33	3.117	3.281			7.4	12.481	4.434			4.335	3.103	3.735			7.581	6.813	7.215			3.894	3.188	4.005
256	3.532	3.568	3.593			13.395	13.067	4.804			3.242	2.863	3.337			7.852	12.797	3.827			4.393	3.305	3.728			7.663	8.846	7.443			3.999	2.842	4.189
257	3.641	3.623	3.538			13.468	13.15	5.183			3.237	3.042	3.388			7.5	12.287	4.825			4.414	3.44	3.581			8.012	8.66	7.557			3.807	3.256	4.2
258	3.703	3.571	3.537			13.727	13.08	5.044			3.271	3.071	3.388			7.77	12.384	4.055			4.146	3.27	3.737			7.58	7.898	7.136			4.128	3.337	3.816
259	3.656	3.639	3.479			13.433	13.425	5.165			2.972	3.256	3.075			8.079	12.509	4.308			4.175	2.869	3.656			7.468	7.147	6.93			4.094	3.245	3.871
260	3.255	3.705	3.607			13.234	13.754	4.843			3.699	3.429	3.259			7.801	12.5	4.298			4.193	2.934	3.834			7.66	6.573	7.078			3.933	3.089	3.371
261	3.547	3.834	3.87			13.523	13.312	5.514			3.097	3.276	2.927			8.549	12.421	4.177			4.369	3.556	3.587			7.631	6.305	7.311			4.041	3.409	3.777
262	3.56	3.533	3.663			13.306	13.756	5.129			3.796	3.256	2.99			8.58	13.281	4.297			4.249	3.198	3.677			7.66	7.186	7.498			4.08	3.292	3.81
263	3.466	3.693	3.665			13.143	13.247	5.161			3.7	3.377	3.196			8.275	13.354	4.712			4.185	3.423	3.582			8.3	6.355	6.941			3.884	3.039	3.798
264	3.576	3.583	3.491			12.8	13.211	5.585			3.773	3.481	3.595			7.762	13.264	4.718			4.144	3.215	3.628			7.929	7.079	7.369			3.864	3.153	3.855
265	3.671	3.585	3.644			13.171	14.642	5.368			3.803	3.122	3.217			7.834	12.258	5.001			4.368	3.25	3.677			8.768	6.757	7.596			3.798	3.61	3.894
266	3.403	3.606	3.6			13.131	13.112	4.724			3.667	3.093	3.352			7.579	13.662	4.9			4.296	3.471	3.624			7.682	6.73	7.129			4.243	3.198	3.79
267	3.479	3.549	3.556			13.909	13.612	5.341			3.666	3.016	3.324			7.778	12.919	4.662			4.231	3.167	3.732			7.869	6.037	7.059			4.423	3.5	4.214
268	3.631	3.77	3.597			13.884	12.442	5.439			3.676	2.998	2.972			7.842	12.302	4.616			4.405	3.621	3.714			8.474	4.933	7.272			4.358	3.096	4.427
269	3.668	3.549	3.514			12.79	13.674	4.963			2.944	3.255	3.214			7.624	12.978	4.603			4.621	3.6	3.716			8.176	6.783	7.699			4.132	3.218	4.049
270	3.685	3.579	3.484			13.005	13.046	4.984			3.818	3.438	3.418			7.883	13.005	4.753			4.525	3.943	3.706			7.549	8.271	7.453			4.245	3.04	3.929
271	3.557	3.775	3.54			14.092	13.986	5.475			3.218	3.299	3.719			7.512	10.62	4.33			4.176	3.689	4.249			7.701	8.53	7.544			4.193	3.245	4.024
272	3.499	3.681	3.628			13.773	13.735	5.431			2.903	3.312	3.339			8.412	11.948	4.314			4.193	3.817	3.786			8.218	8.129	6.971			4.172	3.5	4.426
273	3.471	3.787	3.723			13.371	13.203	4.976			2.989	3.376	3.396			8.043	11.605	4.348			4.156	3.874	3.354			7.751	8.11	7.031			4.236	3.292	4.017
274	3.556	3.793	3.702			13.097	13.56	4.632			3.26	3.451	3.505			8.067	10.779	4.182			4.336	3.766	3.418			9.237	8.728	7.321			3.984	3.03	3.659
275	3.676	3.62	3.684			11.925	12.447	4.892			3.09	3.476	3.483			7.562	10.858	4.216			4.086	3.87	3.621			8.456	8.266	7.222			4.045	3.442	4
276	3.69	3.681	3.759			13.83	13.126	5.057			3.728	3.112	3.461			7.196	12.008	4.188			4.237	3.995	3.456			8.548	8.403	7.089			3.657	3.221	4.257
277	3.759	3.694	3.649			13.345	13.663	5.398			3.527	3.351	3.749			7.324	12.332	4.749			4.031	3.962	3.363			8.414	8.246	7.239			3.502	3.198	4.253
278	3.699	3.65	3.463			13.498	13.624	4.859			2.791	3.183	3.576			7.335	12.024	4.439			4.08	3.957	3.643			8.13	8.1	7.236			3.706	3.082	4.172
279	3.806	3.807	3.578			13.431	13.54	5.138			3.219	3.325	3.308			7.321	12.451	4.475			4.224	3.957	3			8.413	7.996	7.165			3.705	3.35	4.239
280	3.623	3.857	3.619			13.733	12.547	4.969			3.14	3.114	3.183			7.488	12.781	4.093			4.041	3.851	3.106			8.963	6.758	7.14			3.515	3.1	4.187
281	3.492	3.549	3.548			13.78	13.405	4.914			2.883	3.015	3.168			7.369	12.624	4.541			4.207	4.048	3.223			8.787	7.342	7.245			3.605	3.135	4.008
282	3.586	3.593	3.672			13.355	13.395	5.623			3.035	3.079	3.072			7.141	12.465	3.945			4.182	3.937	3.078			9.237	8.19	7.17			3.645	3.279	4.345
283	3.679	3.319	3.578			13.985	13.362	4.855			2.937	2.924	3.227			7.871	14.074	4.833			4.118	3.627	3.378			8.291	8.296	6.843			3.558	3.292	4.292
284	3.723	3.688	3.542			13.707	13.515	5.064			3.661	3.27	3.055			8.115	13.5	4.948			4.23	4.061	3.501			8.077	8.087	7.083			3.573	3.325	4.153
285	3.619	4.014	3.9			13.652	14.407	4.784			3.767	2.902	3.192			8.128	14.151	5.086			4.096	3.696	4.29			8.257	8.49	7.211			3.637	3.268	4.203
286	3.618	4.08	3.7			13.035	14.085	5.247			3.667	2.863	3.107			7.694	12.936	5.009			4.043	3.523	4.088			7.427	8.312	7.603			3.576	2.78	4.294
287	3.679	3.786	3.473			12.779	13.717	4.463			3.81	2.99	3.343			8.114	14.254	4.86			4.263	3.712	4.128			7.993	8.536	7.519			3.41	3.245	4.273
288	3.697	3.459	3.617			13.399	13.384	4.967			3.72	3.13	2.997			7.515	12.761	4.938			4.24	3.896	4.025			7.907	7.155	7.413			3.619	2.734	4.01
289	3.672	3.634	3.693			13.681	13.254	5.092			3.706	3.122	3.319			8.162	10.774	5.366			4.169	3.785	4.236			7.821	8.367	7.499			3.477	3.478	4.063
290	3.626	3.74	3.746			13.062	13.496	4.892			3.541	3.363	3.075			7.393	12.493	5.366			3.989	3.843	3.934			7.742	8.186	7.516			3.549	3.15	4.165
291	3.626	3.583	3.741			13.046	13.645	4.225			3.662	3.292	2.921			7.589	10.39	5.257			4.06	3.683	4.199			7.792	7.625	7.425			3.413	3.125	4.419
292	3.508	3.648	3.46			13.282	13.449	4.652			3.667	2.739	2.881			7.893	11.153	4.539			4.197	3.44	4.136			8.193	9.351	7.397			3.631	2.81	4.394
293	3.755	3.391	3.701			13.308	13.66	4.438			3.625	3.359	2.825			7.632	12.695	4.446			3.884	3.58	4.089			7.743	8.609	7.537			3.639	3.402	4.255
294	3.555	3.704	3.566			13.369	13.762	4.489			3.595	3.159	3.007			7.345	10.993	4.527			4.139	3.653	4.16			8.275	8.837	7.093			3.495	3.409	4.547
295	3.542	3.521	3.71			13.471	13.231	4.917			3.582	3.026	3.033			7.658	8.078	4.692			4.409	3.772	4.304			8.343	9.157	7.368			3.906	3.264	4.548
296	3.543	3.693	3.573			13.736	13.091	4.193			3.212	3.121	3.095			7.703	8.125	4.08			4.176	3.764	4.243			8.27	8.286	7.65			3.508	3.444	4.407
297	3.526	3.771	3.418			13.555	14.194	4.895			3.046	3.121	3.217			7.317	7.416	4.27			4.248	3.834	4.134			7.793	8.624	7.361			4.366	3.486	4.24
298	3.525	3.945	3.715			13.674	12.994	5.002			3.735	2.808	3.055			7.682	7.494	4.588			4.348	3.687	4.189			8.249	7.567	7.291			3.864	3.446	4.318
299	3.46	3.75	3.511			13.813	13.586	4.957			3.679	3.206	2.862			7.231	6.878	4.087			4.435	3.736	4.193			8.579	7.131	7.588			3.957	3.669	3.944
300	3.616	4.018	3.603			13.416	13.743	4.467			3.363	3.252	3.017			7.797	7.486	3.846			4.44	3.688	4.235			8.014	7.445	7.249			3.979	3.6	4.094
301	3.517	4.086	3.359			13.572	13.268	4.211			3.125	3.051	2.938			7.753	7.125	3.638			4.316	3.82	4.314			8.303	7.634	7.657			3.97	3.575	4.171
302	3.536	4.058	3.507			13.866	13.598	4.3			3.083	3.201	2.925			7.33	7.078	4.006			4.152	3.767	4.287			8.048	8.433	7.675			3.867	3.391	4.263
303	3.589	3.927	3.636			13.513	13.341	4.673			3.383	2.959	2.921			7.858	7.094	4.297			4.218	3.701	4.213			8.092	7.773	7.347			4.395	3.566	4.047
304	2.945	4.068	3.552			13.657	12.594	4.369			3.386	3.264	3.079			7.607	6.795	3.991			4.207	3.808	4.139			8.563	8.116	7.662			4.001	3.742	3.995
305	3.028	4.047	3.677			13.074	13.395	4.597			3.297	2.862	3.315			6.957	7.481	4.072			4.2	3.537	4.207			8.331	7.552	7.547			4.318	2.998	4.225
306	3.718	4.037	3.684			13.926	12.525	4.576			2.974	3.096	3.28			7.705	6.613	4.433			4.298	2.999	4.201			8.358	7.458	7.688			4.352	3.662	4.302
307	3.263	4.127	3.64			13.456	12.839	4.804			3.234	3.47	3.125			6.948	6.016	4.425			4.363	3.204	4.225			8.736	7.47	7.249			3.915	3.394	4.24
308	3.322	4.096	3.769			13.611	13.265	5.052			3.136	2.735	3.117			7.19	6.513	4.525			4.263	3.214	4.329			8.754	7.358	7.633			4.211	2.92	4.166
309	3.543	3.963	3.941			13.714	11.248	4.758			3.345	2.721	3.092			7.921	6.63	4.446			4.2	3.293	4.2			8.483	6.54	7.753			4.701	3.144	4.2
310	3.479	4.034	3.843			13.887	13.439	4.668			3.237	2.889	3.242			7.642	5.918	4.322			4.133	3.125	4.267			8.402	7.474	7.52			4.316	3.097	4.106
311	3.39	4.09	3.723			13.108	12.643	4.774			3.288	3.547	3.002			7.122	6.21	4.003			4.018	3.158	4.333			8.986	8.176	7.764			4.14	3.576	3.943
312	3.956	4.179	3.783			13.481	13.077	5.008			3.182	3.011	3.235			7.539	9.789	3.968			4.067	3.209	4.212			8.23	7.816	7.996			4.284	3.093	4.006
313	3.586	4.107	3.941			14.53	10.796	4.493			3.386	3.291	3.38			7.796	6.898	4.136			4.23	3.46	4.293			8.819	7.238	7.348			4.171	3.107	4.216
314	3.298	3.892	3.972			13.851	10.582	4.835			3.228	2.952	3.265			7.792	6.593	4.21			4.07	3.294	4.266			8.692	7.371	7.83			4.404	3.118	4.058
315	3.454	3.934	3.857			13.369	9.9	4.658			3.396	3.148	3.153			7.787	7.949	4.357			4.283	3.152	4.275			8.932	7.416	7.514			4.356	3.417	4.109
316	3.367	3.776	3.786			13.206	11.668	4.701			2.907	3.17	2.91			7.205	8.411	4.059			4.2	3.158	4.165			8.033	7.554	7.348			4.204	3.087	4.149
317	3.186	4.064	3.993			13.718	11.827	4.854			3.199	3.013	2.998			8.231	7.746	4.027			4.249	3.405	4.275			7.971	7.797	7.432			4.069	3.251	3.902
318	3.391	4.041	3.855			13.38	7.57	4.575			2.93	2.97	3.193			8.149	7.705	4.294			4.207	3.618	4.185			8.376	7.447	7.736			4.502	3.177	4.213
319	3.283	3.755	3.871			13.901	7.133	4.323			2.696	3.058	3.235			7.714	6.836	5.647			4.215	3.288	4.156			8.307	7.34	7.657			4.45	3.32	3.792
320	3.752	4.008	3.804			12.885	8.173	4.417			2.794	2.974	2.961			9.639	7.082	4.512			4.339	2.856	4.141			8.719	7.047	7.667			4.463	3.371	4.024
321	3.459	3.714	3.771			14.401	11.766	4.529			3.278	2.926	3.017			13.769	7.352	5.363			3.993	3.452	4.219			8.823	7.225	7.625			4.313	3.154	3.954
322	3.713	3.643	3.897			13.273	11.718	4.601			3.055	3.088	3.62			11.438	7.053	4.886			4.275	2.902	4.273			8.32	6.844	7.601			4.219	3.36	3.807
323	3.27	3.704	3.942			13.698	9.244	4.887			3.239	2.981	3.513			13.041	6.437	4.555			4.244	3.099	4.274			8.205	7.245	7.532			4.446	3.646	3.959
324	3.366	3.658	3.943			13.615	12.717	4.828			3.05	2.81	3.422			12.466	6.389	4.829			4.343	2.635	4.131			7.669	7.459	7.399			4.537	3.582	3.965
325	3.539	3.529	3.875			13.806	9.871	4.916			2.955	3.61	3.37			11.179	6.864	4.601			4.222	2.986	4.257			7.94	6.971	7.534			4.601	3.233	4.046
326	3.526	3.633	3.852			14.049	9.324	4.728			2.905	2.996	3.228			11.93	6.858	4.642			4.167	2.83	4.279			7.793	7.56	7.741			4.399	3.069	4.044
327	3.289	3.768	3.911			13.562	8.31	5.096			2.89	3.234	3.441			6.263	6.446	4.819			4.248	2.914	4.183			8.255	7.714	7.592			4.365	3.384	4.368
328	3.247	3.603	3.905			13.674	8.183	4.951			3.029	2.785	3.279			7.153	5.908	4.332			4.146	2.905	4.342			7.631	8.045	7.613			4.688	3.279	4.228
329	3.195	3.631	3.904			13.821	8.32	5.311			3.059	2.837	3.444			7.74	6.29	4.432			4.22	3.003	4.198			8.23	7.799	7.544			4.31	3.312	4.385
330	3.227	3.742	4.009			13.708	10.04	5.056			3.058	3.27	3.446			7.735	6.185	4.941			4.2	3.03	4.042			8.356	7.32	7.192			4.262	3.412	3.97
331	3.343	3.697	4.164			13.628	10.464	5.096			3.181	3.228	3.221			9.757	7.124	5.075			4.174	2.941	4.224			8.038	7.83	7.353			4.149	3.532	3.989
332	3.681	3.756	4.171			13.545	7.795	4.751			3.137	3.074	3.418			8.534	6.653	5.2			4.096	2.998	4.302			7.938	7.764	7.338			4.342	3.883	4.033
333	3.749	3.803	4.22			14.136	8.346	5.04			3.1	3.236	3.334			8.124	6.493	5.014			4.182	3.02	4.31			8.312	7.942	7.599			4.168	3.603	4.004
334	3.233	3.832	3.906			14.277	7.496	4.64			3.172	3.469	3.392			9.341	6.254	5.439			4.091	3.135	4.153			8.296	7.58	7.328			4.249	3.614	4.036
335	3.736	3.556	4.022			13.825	11.69	4.842			3.063	3.014	3.418			9.522	6.906	4.76			4.318	2.99	4.156			8.473	7.305	7.41			4.112	3.742	4.013
336	3.431	3.641	4.022			13.927	11.656	5.097			3.222	3.354	3.374			8.231	8.191	5.168			4.073	2.967	4.254			7.697	7.715	7.316			4.216	3.614	4.037
337	3.672	3.753	3.771			14.132	10.418	4.513			3.284	3.701	3.363			9.362	7.53	4.926			4.09	3.098	4.151			8.142	6.949	7.676			4.135	3.366	4.03
338	3.557	3.606	3.647			13.881	11.338	4.539			2.966	3.301	3.546			10.179	7.634	5.326			4.021	3.237	4.152			8.792	7.816	7.285			4.236	3.44	4.047
339	3.482	3.449	3.595			13.65	11.151	4.693			3.071	3.467	3.656			9.635	8.052	5.532			4.074	3.194	4.213			8.47	7.32	7.527			4.243	3.365	4.28
340	3.574	3.518	3.519			14.111	11.26	4.878			2.923	3.606	3.441			9.924	7.381	4.726			4.095	3.231	4.258			8.596	7.043	7.555			4.233	3.129	3.935
341	3.522	3.498	3.464			13.701	11.399	5.047			3.23	3.496	3.415			7.708	6.03	4.791			4.062	3.155	4.272			8.55	7.306	7.269			4.443	3.57	4.014
342	3.694	3.617	3.429			13.781	9.584	4.788			2.697	3.177	3.489			6.688	6.207	4.306			4.398	3.308	4.052			8.852	7.169	7.33			4.338	3.128	4.102
343	3.489	3.709	3.364			13.901	9.941	4.525			3.099	3.153	3.222			5.904	6.295	4.719			4.229	3.382	4.126			8.815	7.53	7.474			4.52	3.676	3.886
344	3.498	3.678	3.619			13.914	9.923	4.482			3.129	3.033	3.517			9.5	6.384	4.737			4.151	3.415	4.174			8.172	7.267	7.339			4.154	3.495	4.312
345	3.257	3.471	3.565			13.409	10.215	5.126			3.358	3.089	3.272			7.662	6.091	4.613			4.073	3.059	4.155			7.928	7.62	7.346			4.232	3.441	4.316
346	3.493	3.626	3.666			13.812	9.745	5.67			3.073	3.181	3.66			8.639	7.514	4.82			4.082	3.037	4.242			8.741	7.351	7.548			4.461	3.573	4.517
347	3.87	3.787	3.734			13.611	11.652	5.135			2.94	2.939	3.428			8.124	8.895	4.564			4.321	2.923	4.145			8.886	7.647	7.258			4.219	3.558	4.255
348	3.476	3.645	3.356			13.372	11.507	5.126			3.048	3.299	3.319			8.824	7.418	4.517			4.241	3.169	4.058			9.343	8.761	7.319			4.423	3.596	3.997
349	3.794	3.643	3.716			13.56	12.846	5.033			3.079	3.496	3.434			8.409	7.292	4.975			4.013	3.101	4.258			8.544	8.212	7.657			4.331	3.335	4.248
350	3.585	3.528	3.685			13.933	11.497	4.467			2.805	2.744	3.469			8.55	7.196	5.031			3.917	3.008	4.204			8.266	7.909	7.307			4.466	2.675	4.209
351	3.27	3.562	3.64			13.895	12.346	4.611			3.155	3.155	3.5			7.464	7.296	4.101			4.014	3.169	4.079			9.078	7.182	7.507			4.361	3.377	4.061
352	3.632	3.641	3.614			13.4	11.172	4.448			3.269	3.302	3.56			9.882	6.751	4.514			4.055	3.302	4.122			8.549	8.295	7.611			4.496	3.38	4.028
353	3.437	3.806	3.665			13.417	15.062	4.755			3.102	3.539	3.259			10.803	7.111	4.229			4.329	3.509	4.028			8.98	7.427	7.67			4.362	3.352	4.303
354	3.986	3.606	3.684			13.615	14.284	4.926			2.989	3.329	3.279			10.031	7.172	4.186			4.368	3.088	4.154			8.023	8.681	7.498			4.318	3.476	3.765
355	3.276	3.695	3.675			13.677	13.812	5.395			3.174	2.995	3.382			9.595	7.38	4.417			4.234	3.085	4.267			8.437	7.499	7.534			3.992	3.131	4.127
356	3.585	3.59	3.636			13.645	12.319	5.393			3.534	3.112	3.103			8.388	7.577	3.818			4.05	3.162	4.105			8.657	8.721	7.742			4.336	3.433	3.77
357	3.233	3.544	3.853			13.919	12.988	4.707			3.105	2.879	3.216			9.16	9.828	4.193			4.179	3.708	4.197			8.106	7.648	7.741			4.164	3.056	4.002
358	3.87	3.619	3.807			13.909	12.475	4.86			3.141	3.189	3.211			7.381	10.859	4.65			4.417	3.351	4.148			8.477	7.549	8.219			4.527	3.683	4.097
359	3.513	3.611	3.785			13.286	13.331	4.537			3.28	2.919	3.072			5.603	11.162	4.372			4.267	3.272	4.177			8.333	7.296	8.01			4.291	3.577	4.166
360	3.432	3.625	3.888			11.462	12.246	5.152			3.052	3.016	3.206			7.624	11.531	4.499			4.155	3.222	4.283			8.151	8.916	7.836			4.204	3.397	4.13
361	3.293	3.679	3.79			13.966	15.077	4.694			3.51	2.886	3.519			6.78	11.425	4.689			4.43	3.046	4.16			7.651	8.518	7.891			4.562	3.6	3.952
362	3.407	3.601	3.699			14.022	14.537	5.184			2.976	3.226	3.96			6.863	11.16	5.231			4.221	2.881	4.222			7.781	7.652	7.904			4.384	3.29	4.31
363	3.397	3.581	3.729			13.853	11.898	5.065			3.586	3.286	3.835			10.266	11.069	4.908			4.134	3.486	4.121			8.375	7.363	7.955			4.406	3.12	4.071
364	3.521	3.578	3.492			13.744	11.287	4.867			3.268	2.895	3.821			6.537	11.496	5.048			4.258	2.56	4.061			8.54	7.435	7.66			4.329	3.29	4.475
365	3.568	3.661	3.591			13.78	8.071	4.906			3.26	3.014	3.937			7.064	11.844	5.181			4.182	3.132	4.125			8.369	7.434	7.558			4.254	3.274	3.963
366	3.49	3.776	3.66			14.141	10.022	4.51			3.028	3.044	3.711			5.365	11.918	4.845			4.2	3.426	4.263			8.815	7.9	7.794			4.268	3.267	3.804
367	3.711	3.617	3.42			14.11	10.393	4.847			3.204	3.157	3.613			7.269	11.636	5.076			4.441	4.012	4.193			8.792	7.127	7.679			4.539	3.285	4.152
368	3.576	3.682	3.617			13.947	9.375	5.304			3.441	2.993	3.537			5.409	11.569	4.632			4.358	3.327	4.12			8.112	7.403	7.306			4.419	3.254	4.418
369	3.68	3.707	3.607			13.636	8.32	4.852			3.436	3.107	3.962			5.6	12.574	4.962			4.182	3.373	4.056			8.25	8.585	7.306			4.126	3.289	3.926
370	3.195	3.569	3.504			14.25	11.169	4.546			3.233	2.916	3.715			8.144	11.911	4.942			4.175	3.879	4.13			7.672	7.445	7.311			4.727	3.323	4.012
371	3.631	3.813	3.592			14.083	7.887	4.187			3.118	3.09	3.277			7.34	12.422	4.357			4.207	3.783	4.065			8.449	7.009	7.245			4.5	3.162	4.144
372	3.84	3.582	3.745			13.336	8.415	4.748			3.29	2.909	3.51			7.27	11.568	4.5			4.208	3.744	4.004			7.543	6.563	7.256			4.319	3.358	4.121
373	3.815	3.685	3.594			14.303	8.815	4.6			3.36	3.511	3.607			5.532	8.936	3.875			4.202	3.716	4.212			7.676	7.561	7.514			4.408	2.936	3.78
374	3.469	3.708	3.579			13.784	9.202	4.537			3.217	2.947	3.475			5.311	10.14	4.805			4.364	3.289	4.258			8.073	7.198	8.003			4.443	3.398	4.24
375	3.686	3.656	3.754			13.572	8.872	4.847			3.161	2.957	3.514			5.845	10.316	4.822			4.271	3.073	4.098			7.291	7.089	7.126			4.512	3.1	4.262
376	3.362	3.731	3.401			13.166	7.475	4.804			3.354	3.344	3.662			7.634	11.924	4.691			4.348	3.041	3.997			8.053	7.384	7.102			4.397	3.474	4.402
377	3.536	3.757	3.516			12.772	8.2	4.607			3.236	3.603	4.06			5.685	11.604	4.942			4.534	3.547	4.161			7.507	7.631	7.395			4.412	3.092	4.159
378	3.249	3.643	3.622			13.926	7.792	4.686			3.389	2.829	3.494			7.729	8.68	4.777			4.306	2.92	4.214			8.248	7.507	7.708			4.379	3.224	4.138
379	3.813	3.785	3.448			13.795	10.085	4.553			3.118	3.218	3.742			7.379	8.879	4.882			4.597	3.315	4.189			8.235	7.383	7.548			4.477	3.448	4.101
380	3.504	3.7	3.46			14.007	10.781	4.144			3.316	2.716	3.83			6.687	10.223	5.137			4.154	3.101	3.976			7.159	7.154	7.37			4.362	3.415	4.259
381	3.669	3.748	3.551			13.514	12.575	4.481			3.343	2.606	3.739			6.571	10.076	5.149			4.363	3.362	4.189			7.635	7.567	7.468			4.292	3.539	4.112
382	3.542	3.626	3.662			13.736	10.458	5.339			3.313	3.502	3.989			7.007	9.972	5.572			4.076	2.885	4.108			7.054	7.636	7.34			4.267	3.07	3.829
383	3.577	3.661	3.624			13.674	13.349	4.66			3.341	3.198	3.28			6.681	9.997	4.515			4.333	3.634	4.174			7.593	7.235	7.603			4.451	3.375	4.013
384	3.577	3.654	3.806			13.712	12.17	4.186			3.18	3.108	3.599			6.123	10.792	4.963			4.166	3.23	4.03			7.653	7.07	7.551			4.286	3.224	4.271
385	3.581	3.799	3.646			13.51	13.915	5.345			3.104	3.261	3.722			6.765	12.535	4.538			4.121	3.334	4.203			7.685	7.448	7.542			4.244	3.158	3.905
386	3.359	3.805	3.745			13.866	9.458	5.188			3.132	3.09	3.645			6.589	13.714	4.759			4.114	3.296	4.101			6.883	7.685	7.786			4.12	3.083	4.269
387	3.417	3.767	3.563			11.384	9.646	4.858			3.159	2.953	3.49			6.468	13.783	4.435			4.278	2.947	4.188			7.855	8.805	7.802			4.177	3.386	4.332
388	3.487	3.831	3.705			13.174	9.594	6.774			3.159	2.672	3.631			6.208	12.583	4.766			4.256	3.14	4.141			7.117	7.262	7.576			4.352	3.358	4.293
389	3.572	3.695	3.45			13.188	8.893	7.018			3.322	2.84	3.586			6.402	11.145	4.274			4.369	3.833	4.34			7.103	7.636	7.976			4.212	3.391	4.037
390	3.382	3.698	3.687			11.347	9.499	8.462			3.461	3.355	3.687			6.441	12.839	4.365			3.875	3.737	4.208			6.871	8.006	7.643			4.154	3.36	4.087
391	3.521	3.669	3.573			13.042	8.558	8.69			3.07	2.715	3.569			6.398	10.649	5.068			3.885	3.752	4.335			6.84	8.161	7.207			3.795	3.048	3.956
392	3.448	3.603	3.761			13.172	8.654	8.909			3.358	3.065	3.557			9.262	11.034	5.324			4.017	3.626	4.147			6.721	7.147	7.317			3.674	3.123	4.258
393	3.753	3.655	3.722			13.958	10.549	9.404			3.282	2.969	3.611			9.294	9.437	4.579			4.257	3.734	4.225			8.325	7.75	7.736			3.871	3.468	4.127
394	3.949	3.776	3.642			13.181	12.188	9.259			3.152	3.263	3.76			9.731	7.303	4.874			4.152	3.98	4.034			7.684	7.338	7.638			4.035	3.482	4.165
395	3.903	3.678	3.583			13.804	10.725	8.903			3.325	2.561	3.494			6.904	8.846	4.34			4.218	3.993	4.203			8.542	6.819	7.408			4.277	3.602	4.132
396	3.682	3.664	3.446			13.97	13.309	8.35			3.148	3.225	3.726			8.582	8.006	4.316			4.224	3.88	3.991			7.845	7.467	7.139			4.199	3.696	4.324
397	3.723	3.639	3.696			12.908	13.193	8.756			3.432	3.174	3.647			8.45	9.739	4.332			3.973	3.346	4.06			7.523	7.609	7.412			4.201	3.703	4.137
398	3.114	3.906	3.698			13.512	12.763	9.358			3.428	2.626	3.733			8.407	10.806	4.392			4.101	3.876	3.972			7.548	8.152	7.336			4.019	3.548	3.913
399	3.191	3.698	3.744			13.847	15.281	8.93			3.3	2.698	3.699			9.816	10.27	4.62			3.959	3.284	4.242			8.36	7.796	7.412			3.792	3.408	4.163
400	3.546	3.619	3.565			13.321	13.905	7.316			3.512	2.316	3.953			8.93	10.593	4.81			3.879	3.451	4.004			7.512	6.964	6.948			4.418	3.459	4.14
401	3.279	3.57	3.578			13.391	13.867	6.999			3.414	2.383	3.818			7.932	9.808	4.695			3.82	3.23	4.05			7.828	7.598	7.07			3.728	3.53	4.282
402	3.743	3.537	3.648			13.463	14.799	7.004			3.516	2.398	3.844			8.469	7.58	4.326			4.105	3.513	4.023			7.869	7.587	7.428			3.958	3.496	4.113
403	3.625	3.702	3.568			13.372	14.4	7.339			3.113	2.467	3.992			8.251	10.33	4.348			3.439	3.512	4.07			7.071	7.292	7.125			4.11	3.568	3.937
404	3.341	3.614	3.463			13.642	11.081	7.767			3.648	2.098	3.903			9.518	10.761	4.341			3.447	3.568	4.138			7.459	7.641	7.432			4.289	3.488	4.098
405	3.809	3.588	3.631			13.105	14.508	9.893			3.253	2.76	3.793			7.695	8.217	4.568			3.753	3.577	3.976			6.77	7.527	7.541			4.288	3.586	4.097
406	3.619	3.804	3.512			13.648	14.66	9.542			3.193	2.238	4.015			9.826	8.295	4.971			3.922	3.152	4.141			7.448	7.231	7.446			4.153	3.637	4.539
407	3.681	3.739	3.477			13.336	9.095	8.865			3.116	2.354	3.612			7.033	6.204	4.812			3.764	3.383	4.203			7.187	7.507	7.376			4.127	3.476	4.245
408	3.307	3.755	3.581			13.577	9.993	8.893			3.465	2.563	3.865			8.041	4.948	4.486			3.735	3.688	4.135			7.874	7.35	6.985			3.827	3.691	4.291
409	3.853	3.71	3.451			13.076	10.128	8.747			3.335	2.334	3.709			8.913	5.382	4.363			3.92	3.335	4.21			8.118	8.081	7.244			3.878	3.492	4.296
410	3.963	3.813	3.526			13.504	9.784	7.578			3.24	2.433	3.954			9.48	11.896	4.914			3.749	3.283	4.138			7.763	7.353	7.249			3.826	3.395	4.441
411	3.791	3.765	3.489			12.586	8.705	7.897			3.058	2.222	3.756			9.33	15.379	4.693			3.899	3.311	4.12			6.863	7.867	7.332			4.043	3.451	4.083
412	4.022	3.81	3.537			12.823	9.281	7.676			3.518	2.44	3.599			7.696	7.151	4.87			3.909	3.223	4.12			7.514	7.238	7.336			3.772	3.452	3.966
413	3.772	3.623	3.549			12.935	7.602	6.432			3.34	2.573	4.003			9.443	5.82	4.957			3.859	3.303	4.086			7.234	7.167	7.47			4.186	3.534	4.321
414	3.283	3.586	3.451			13.206	10.334	7.274			3.62	2.572	3.916			7.831	7.618	5.147			4.017	3.205	4.06			7.5	7.822	7.484			3.81	3.544	4.377
415	3.474	3.771	3.425			12.678	11.708	7.833			3.246	2.436	3.818			9.55	5.901	5.321			3.756	3.344	4.182			7.597	7.085	7.577			3.833	3.436	4.201
416	3.653	3.746	3.614			12.883	12.257	7.642			3.291	2.568	3.632			10.335	6.023	5.197			3.612	3.229	4.085			7.895	7.595	7.621			3.873	3.44	3.947
417	3.508	3.857	3.423			13.394	7.857	7.739			3.375	2.443	3.934			6.294	6.144	5.937			3.683	3.25	4.025			7.616	7.553	6.754			4.203	3.586	4.196
418	3.054	3.781	3.871			13.523	8.339	8.004			3.028	2.559	3.608			10.81	5.985	5.353			3.529	3.053	4.112			7.507	7.516	7.443			3.909	3.576	4.045
419	3.903	3.655	3.569			12.802	10.271	7.696			3.247	2.297	3.807			9.726	4.754	5.429			3.724	3.02	3.885			7.678	7.351	7.547			3.964	3.627	4.136
420	3.866	3.792	3.575			13.031	8.644	8.239			3.315	2.556	3.405			12.118	4.326	4.538			3.693	2.929	3.951			7.269	7.232	7.305			3.893	3.642	4.215
421	3.767	3.756	3.447			13.101	11.158	7.45			3.338	2.54	3.838			10.304	8.321	5.069			3.7	2.916	4.222			7.193	7.371	6.968			3.884	3.703	4.139
422	3.608	3.677	3.387			13.362	6.904	6.98			3.53	2.616	3.689			8.009	12.316	4.898			3.386	2.935	4.132			7.342	7.5	7.484			4.152	3.528	4.217
423	3.578	3.758	3.652			14.071	6.429	7.47			3.215	2.592	3.71			8.186	7.674	5.517			3.69	3.09	4.098			7.596	7.3	7.284			3.917	3.533	4.211
424	3.477	3.769	3.323			13.674	7.025	7.271			3.383	2.498	3.291			9.215	14.542	5.185			3.6	3.281	4.046			7.845	6.966	7.463			4.022	3.517	4.233
425	3.573	3.679	3.765			13.135	7.241	6.987			3.304	2.555	3.842			10.456	14.609	5.511			3.69	3.223	3.972			8.54	7.298	7.248			3.933	3.402	4.293
426	3.511	3.774	3.554			12.716	7.177	7.237			3.303	2.553	3.678			7.478	14.434	5.089			3.474	3.113	4.051			7.247	7.097	7.148			3.984	3.512	4.139
427	3.324	3.713	3.734			13.469	7.537	7.118			3.381	2.63	3.783			6.768	13.006	4.717			2.962	3.244	3.872			7.849	7.234	7.396			3.895	3.431	4.159
428	3.185	3.723	3.633			12.517	9.573	7.191			3.498	2.669	3.9			6.569	8.611	5.132			3.34	3.084	4.12			6.7	7.234	7.118			4.056	3.587	4.069
429	3.448	3.78	3.646			13.367	9.409	7.108			3.29	2.981	3.983			8.844	6.47	5.82			3.116	3.278	4.212			7.108	7.145	7.161			3.934	3.747	3.75
430	3.47	3.664	3.572			13.093	12.182	7.149			3.327	2.892	3.597			9.213	7.241	5.195			3.291	3.423	3.94			6.738	7.193	7.437			3.858	3.677	4.224
431	3.524	3.75	3.635			12.755	14.789	7.226			3.497	2.704	3.9			8.936	9.055	5.472			3.184	3.353	4.059			8.002	7.211	7.077			3.767	3.651	3.793
432	3.609	3.666	3.847			13.548	10.647	7.561			3.786	2.964	3.712			8.395	7.449	5.263			3.423	3.267	4.157			7.961	7.13	7.331			3.581	3.629	3.876
433	3.657	3.884	3.673			12.274	8.882	7.492			3.787	2.973	4.027			9.518	7.349	5.077			3.566	2.878	4.183			7.485	8.114	7.672			3.663	3.669	3.878
434	3.407	3.777	3.581			10.673	14.785	7.176			3.288	3.445	3.66			7.706	7.742	5.171			3.804	3.034	3.845			7.319	7.869	7.279			3.8	3.657	4.016
435	3.434	3.634	3.702			10.632	14.931	7.323			3.457	3.029	3.905			7.326	7.493	5.254			3.785	3.03	4.024			7.155	7.711	7.647			3.843	3.645	4.004
436	3.474	3.561	3.48			11.194	8.677	7.432			3.382	3.223	3.734			7.328	7.075	5.045			3.653	2.853	4.077			7.156	7.11	7.245			3.73	3.665	4.165
437	3.431	3.7	3.52			11.806	9.886	7.462			3.273	3.144	3.644			8.057	7.896	4.686			3.713	3.844	4.126			6.954	7.231	6.98			3.891	3.684	4.142
438	3.173	3.695	3.555			11.126	8.79	7.645			3.308	3.237	3.964			9.337	8.416	5.421			3.58	3.691	3.879			7.263	7.172	7.364			3.929	3.609	4.174
439	4.008	3.405	3.598			11.68	9.283	8.269			3.342	3.15	3.878			7.897	7.502	5.628			3.86	3.64	4.059			7.342	6.98	7.723			3.818	3.675	4.034
440	3.885	3.758	3.662			8.651	10.699	7.277			3.292	2.942	3.755			8.927	8.007	5.525			3.709	3.696	4.182			6.935	7.327	7.434			3.604	3.569	3.965
441	3.599	3.743	3.575			8.166	10.461	7.687			3.561	3.209	4.019			9.148	8.776	5.68			3.595	3.943	4.175			7.331	7.256	7.823			3.881	3.685	4.153
442	3.023	3.664	3.63			10.219	15.071	7.246			3.39	3.406	3.595			6.638	8.103	5.548			3.103	3.862	4.154			7.037	7.653	7.511			3.745	3.611	3.979
443	3.855	3.688	3.696			9.161	14.713	7.592			3.569	3.254	3.619			10.58	6.701	6.014			3.582	3.871	4.156			7.705	7.218	7.424			3.697	3.726	4.127
444	3.609	3.843	3.648			7.501	14.885	7.693			3.227	3.101	3.698			8.636	7.971	5.902			3.729	3.958	4.239			7.061	7.973	7.644			4.118	3.644	4.296
445	3.305	3.705	3.709			7.867	10.75	7.933			3.314	3.203	3.92			6.223	8.574	5.751			3.702	4.23	4.147			6.967	7.575	7.447			3.204	3.655	3.992
446	3.453	3.847	3.718			8.194	9.465	7.761			3.28	3.213	3.549			7.153	10.648	5.438			3.649	3.756	4.221			7.128	8.128	7.274			3.522	3.692	3.855
447	3.63	3.852	3.59			8.61	8.648	7.662			3.162	3.353	3.991			9.426	13.084	5.358			3.658	3.933	4.206			7.396	8.31	7.42			3.645	3.717	4.155
448	3.509	3.784	3.617			10.53	9.998	7.183			3.584	3.18	3.413			9.052	12.842	5.872			3.142	4.159	4.135			7.254	7.545	7.568			4.014	3.727	4.039
449	3.578	3.73	3.626			8.28	10.039	7.455			3.11	3.127	3.735			8.43	9.906	5.579			3.347	3.99	4.137			7.655	7.947	7.468			3.691	3.736	3.958
450	3.352	3.204	3.61			9.143	9.063	7.579			3.306	3.155	3.791			9.626	8.426	5.86			3.158	4.092	4.182			7.58	6.918	7.595			3.452	3.706	3.88
451	3.817	3.756	3.767			9.036	10.185	7.539			3.34	3.111	3.807			8.699	7.914	5.779			3.435	3.999	4.259			6.795	7.34	7.029			4.071	3.791	3.949
452	3.521	3.725	3.735			7.772	10.755	7.379			3.399	3.141	3.951			8.728	7.527	5.019			3.211	3.831	4.041			7.417	6.522	7.303			3.582	3.61	3.98
453	3.93	3.77	3.713			7.534	9.135	7.405			3.494	3.002	3.906			8.377	6.141	5.251			3.11	3.538	4.217			7.054	7.362	7.383			3.653	3.357	4.17
454	3.737	3.864	3.697			8.248	9.417	7.911			3.25	3.25	3.914			9.846	7.335	4.908			3.311	3.669	3.997			7.107	7.311	7.248			4.156	3.608	4.006
455	3.879	4.045	3.735			8.074	8.755	7.781			3.281	3.153	3.756			8.188	7.68	4.662			3.44	4.124	3.919			7.944	6.697	7.544			3.789	3.573	4.035
456	3.354	3.655	3.786			7.677	8.375	7.369			3.305	3.307	3.829			7.725	7.156	4.743			3.307	3.876	3.954			7.161	7.45	7.527			4.165	3.675	4.108
457	3.609	3.365	3.696			10.146	10.655	7.811			3.334	3.394	3.824			7.685	7.385	4.786			3.165	3.924	4.001			8.035	7.043	7.4			3.776	3.569	3.831
458	3.557	3.561	3.947			8.439	10.345	7.822			3.297	3.249	3.906			7.345	8.063	5.591			3.356	4.129	4.06			7.745	7.067	7.058			3.899	3.58	4.013
459	3.96	3.466	3.769			8.936	10.367	7.11			3.291	3.075	3.964			7.181	7.602	5.296			3.831	4.075	4.1			7.752	7.025	7.345			4.005	3.649	4.008
460	3.817	3.868	3.635			8.343	10.621	7.895			3.318	3.255	3.696			7.671	7.201	5.335			3.772	4.056	4.004			8.171	7.017	7.228			3.789	3.754	4.061
461	3.886	3.935	3.553			8.413	10.49	7.984			3.191	3.264	3.919			7.88	6.534	5.398			3.876	4.206	4.089			8.775	7.327	7.225			3.864	3.613	4.108
462	3.902	3.899	3.643			10.601	10.613	7.589			3.4	3.426	3.792			7.316	12.404	5.475			3.597	4.088	4.108			8.694	7.381	7.122			3.706	3.724	4.141
463	3.952	3.753	3.685			9.401	10.564	7.373			3.449	3.266	3.733			7.456	11.212	5.39			3.886	4.052	4.172			8.157	7.127	7.103			4.12	3.604	3.814
464	3.391	3.885	3.723			9.197	11.921	8.5			3.306	3.384	3.788			7.147	10.088	5.282			4.023	4.062	3.964			8.085	7.082	7.166			4.161	3.804	3.916
465	3.544	4.043	3.399			9.002	10.716	7.535			3.186	3.401	3.818			8.344	7.662	5.188			3.792	4.25	3.981			8.312	7.597	7.244			3.844	3.691	4.054
466	3.998	3.754	3.516			8.772	11.707	8.165			3.043	3.51	3.836			9.095	7.383	5.516			3.754	4.236	3.996			7.286	7.734	7.663			4.006	3.739	4.211
467	3.798	3.794	3.457			8.808	12.567	7.443			3.196	3.123	3.804			9.847	7.386	5.229			3.945	4.171	4.143			8.902	7.198	7.387			3.924	3.727	3.787
468	3.86	3.587	3.682			8.667	12.159	7.334			3.086	3.114	3.728			9.959	7.971	5.251			3.958	4.131	4.178			8.76	7.063	6.836			3.93	3.779	4.2
469	3.961	3.859	3.67			7.99	10.867	7.793			3.465	3.121	3.536			8.146	9.235	5.381			4.179	4.128	4.071			7.94	7.219	6.853			4.127	3.808	4.111
470	3.808	3.953	3.643			10	10.826	7.208			3.354	3.069	3.612			12.759	7.504	4.991			4.312	3.89	4.012			8.508	7.275	6.842			3.975	3.717	3.855
471	3.867	3.323	3.64			9.019	10.973	7.076			3.486	3.177	3.848			13.221	7.658	5.142			4.195	3.641	4.363			7.869	7.622	7.278			3.951	3.748	3.902
472	3.651	3.231	3.531			10.858	10.53	7.944			3.522	3.081	3.848			14.169	8.347	5.271			4.114	3.899	4.036			8.071	7.581	6.872			3.755	3.752	4.032
473	4.178	3.136	3.618			9.64	11.674	9.634			3.261	3.22	3.927			13.911	8.289	5.281			4.246	3.759	3.921			8.069	8.097	7.301			4.06	3.712	3.828
474	4.143	3.536	3.596			8.589	10.258	7.204			3.535	3.164	3.603			14.453	8.63	5.357			4.065	4.075	4.185			7.569	7.583	7.172			4.048	3.596	3.902
475	4.09	3.937	3.653			8.581	13.453	7.8			3.507	3.148	3.413			13.081	10.975	5.343			3.949	3.683	4.287			7.688	7.089	7.157			3.957	3.666	3.859
476	3.566	3.742	3.577			8.973	8.934	7.978			3.308	3.135	3.787			12.758	14.054	5.294			4.181	3.847	4.095			7.288	7.225	7.223			4.044	3.62	4.078
477	3.536	3.889	3.529			8.58	12.027	7.542			3.453	3.287	3.89			13.157	12.643	5.737			4.017	3.607	4.173			6.88	7.474	6.768			4.198	3.646	3.885
478	3.886	4.18	3.604			8.634	11.244	7.778			3.526	2.907	3.609			14.67	14.392	5.069			3.973	3.679	4.18			8.074	7.291	6.867			4.094	3.735	4.139
479	3.811	3.924	3.638			8.301	13.026	7.173			3.277	2.694	3.487			13.566	9.438	5.461			3.806	3.134	4.092			7.416	7.796	7.252			4.132	3.644	4.067
480	3.46	3.824	3.641			8.036	13.019	7.976			3.317	2.528	3.653			13.918	8.231	5.07			4.037	3.747	4.136			7.365	7.244	7.13			3.906	3.518	3.797
481	3.792	3.509	3.686			9.053	13.313	7.644			3.355	3.228	3.457			11.065	7.993	5.571			4.056	3.95	4.182			7.256	8.211	7.478			4.087	3.556	4.038
482	3.536	3.19	3.604			8.822	13.137	7.772			3.487	2.459	3.578			10.004	6.607	6.138			4.277	4.043	4.09			8.11	7.416	7.316			4.111	3.666	3.692
483	3.293	3.84	3.547			9.197	12.875	7.749			3.415	2.606	3.551			11.736	7.115	5.054			4.332	3.835	4.147			8.5	7.391	7.265			3.847	3.72	4.018
484	3.595	3.636	3.688			9.394	12.538	8.042			3.642	2.469	3.391			10.623	7.698	4.806			4.492	3.647	4.262			8.215	7.187	6.979			3.845	3.758	3.831
485	3.534	3.337	3.495			9.364	12.669	7.281			3.502	2.638	3.639			12.373	6.471	5.514			4.324	3.809	4.21			8.049	6.985	7.418			3.942	3.642	4.24
486	3.767	3.139	3.41			9.373	13.719	7.708			3.591	3.044	3.976			10.755	7.379	5.139			4.325	3.749	4.125			7.779	7.255	6.916			3.967	3.743	3.866
487	3.452	3.552	3.503			9.118	12.114	7.501			3.507	2.981	3.457			11.59	7.579	5.168			4.264	3.631	4.268			7.458	7.326	7.164			3.874	3.733	3.916
488	3.747	3.613	3.742			8.574	13.769	7.183			3.538	2.561	3.682			10.934	7.851	5.545			4.325	3.89	4.165			7.977	7.259	7.225			3.944	3.638	4.272
489	3.932	3.501	3.689			9.976	12.334	8.195			3.504	2.684	3.576			10.735	8.658	5.122			4.123	3.794	4.24			7.428	7.231	6.898			4.076	3.68	3.771
490	3.672	3.564	3.714			7.235	11.515	8.085			3.423	2.452	4.04			11.461	7.166	5.456			4.23	3.735	4.202			7.827	7.353	7.063			3.87	3.715	3.907
491	3.45	3.711	3.593			10.145	12.047	7.61			3.604	2.755	4.041			11.809	7.667	5.637			4.383	3.908	4.063			7.144	6.167	7.1			3.982	3.837	4.046
492	3.748	3.486	3.79			9.174	11.019	8.021			3.533	2.758	3.7			11.963	7.465	5.512			4.186	3.719	4.074			6.975	7.389	7.385			3.959	3.556	3.829
493	3.841	3.591	3.695			10.109	11.896	7.993			3.601	2.703	3.675			11.599	6.7	4.961			4.102	4.111	4.149			7.629	7.125	7.364			4.078	3.756	3.887
494	3.876	3.417	3.731			8.817	11.836	7.387			3.384	3.199	3.908			11.073	7.71	5.367			4.113	3.876	4.027			7.485	7.534	6.862			3.955	3.599	4.051
495	3.731	3.509	3.674			10.577	11.41	7.486			3.293	3.242	3.696			10.725	7.275	5.25			4.194	3.894	4.109			7.141	7.182	7.011			3.925	3.505	4.118
496	4.05	3.264	3.606			9.079	12.181	7.532			3.223	2.609	3.45			12.245	7.416	5.033			4.137	3.74	4.153			7.541	7.448	7.401			4.06	3.617	3.989
497	3.87	3.502	3.583			8.515	12.82	7.495			3.132	2.504	4.006			11.851	7.943	5.39			4.071	4.052	4.089			7.579	7.313	6.884			4.169	3.624	4.11
498	3.833	3.32	3.806			7.502	11.267	7.767			2.988	2.621	3.913			11.801	8.685	5.589			4.04	4.154	4.102			7.659	6.842	7.213			3.9	3.618	3.842
499	3.639	3.388	3.581			8.096	12.012	8.131			3	2.962	3.751			11.557	7.687	5.204			4.144	3.761	4.114			8.786	7.549	7.103			3.857	3.629	4.236
500	3.635	3.368	3.337			8.512	11.873	7.206			3.089	2.839	3.543			10.659	6.975	5.254			4.16	3.769	3.954			7.181	7.232	6.941			3.866	3.631	3.902
501	3.662	3.469	3.698			9.201	12.836	7.279			3.195	3.152	3.87			11.076	7.964	5.422			4.16	4.065	4.065			6.961	7.51	6.974			4.117	3.712	4.144
502	4.154	3.595	3.758			10.725	12.052	7.924			3.227	2.714	4.061			10.496	7.145	5.538			4.147	3.622	4.136			7.928	7.402	7.249			4.09	3.56	3.768
503	3.433	3.496	3.918			9.717	11.47	7.523			3.168	2.877	3.661			12.358	6.935	4.786			4.221	3.72	4.234			8.211	8.543	7.384			3.919	3.685	3.905
504	3.827	3.338	3.665			8.469	10.418	7.532			3.352	2.724	3.59			10.676	8.103	4.678			4.052	3.911	4.079			7.928	8.789	7.025			3.857	3.541	4.03
505	3.999	3.606	3.759			8.828	9.645	7.664			3.188	2.64	3.802			11.883	7.457	4.853			4.148	3.331	4.077			7.437	9.132	7.074			3.92	3.659	3.962
506	3.9	3.525	3.794			7.367	11.906	7.519			2.908	2.708	3.355			11.383	8.205	4.688			3.902	3.782	4.017			7.252	8.28	6.949			3.856	3.476	3.855
507	3.941	3.578	3.67			8.606	10.14	7.51			3.362	2.926	3.765			12.152	6.956	4.998			3.844	3.698	4.249			7.492	8.565	7.044			3.952	3.84	4.213
508	3.941	3.815	3.75			10.283	11.518	7.977			3.415	2.896	3.719			15.119	7.696	4.608			3.899	3.991	4.271			7.707	8.593	7.387			3.896	3.835	3.823
509	3.539	3.962	3.888			9.281	9.418	7.362			3.519	2.803	3.426			12.812	10.175	4.829			3.54	4.204	4.149			7.26	8.598	7.291			3.809	3.597	3.878
510	3.882	3.643	3.647			9.509	9.098	7.444			2.682	3.143	3.656			9.914	10.384	4.222			3.445	3.995	4.144			7.143	9.388	7.261			3.74	3.461	3.831
511	3.818	3.464	3.638			9.57	8.963	7.414			3.268	3.02	3.475			10.469	8.733	4.103			4.117	3.97	4.11			7.165	8.474	7.094			4.056	3.528	4.018
512	3.995	3.423	3.603			8.187	8.111	7.704			3.927	2.77	3.733			10.494	7.811	4.63			3.931	4.122	4.136			7.148	8.672	7.924			3.676	3.497	4.138
513	3.976	3.414	3.684			9.563	11.242	7.308			2.922	3	3.699			10.265	9.957	4.783			4.16	3.411	4.268			7.206	8.712	7.478			4.006	3.761	3.819
514	4.051	3.584	3.707			10.347	8.251	7.151			3.513	2.632	3.914			9.106	10.244	5.159			4.089	3.255	4.289			6.841	9.024	6.968			3.761	3.753	3.946
515	3.923	3.903	3.963			8.583	7.293	7.978			3.058	3.142	3.885			11.733	10.72	5.024			4.169	3.719	4.267			7.712	8.458	7.144			4.138	3.74	3.955
516	4.063	3.415	3.694			11.278	8.683	7.65			3.327	3.098	3.581			10.298	10.269	4.46			4.199	3.629	4.147			8.028	8.409	7.136			3.954	3.672	4.08
517	3.926	3.931	3.665			10.963	9.109	7.879			3.318	3.228	3.823			10.856	8.656	6.218			4.113	3.757	4.213			7.005	8.127	7.328			3.992	3.759	4.192
518	3.626	3.448	3.708			10.875	10.093	8.214			3.258	3.172	3.519			10.697	6.843	5.895			4	4.128	4.206			8.03	8.155	7.394			4.062	3.732	3.803
519	3.68	3.273	3.81			10.485	8.409	8.091			3.145	2.967	3.814			10.953	8.624	6.217			4.298	4.111	4.176			7.66	7.038	7.272			3.96	3.64	4.068
520	3.909	3.545	3.711			9.829	8.748	7.724			3.257	2.585	4.018			10.248	7.233	6.833			4.531	4.194	4.208			8.438	6.277	7.323			4.215	3.641	4.236
521	3.919	3.427	3.648			9.148	8.882	8.07			3.444	2.752	3.873			11.082	11.457	6.918			4.246	4.131	4.147			7.098	5.785	7.502			3.765	3.652	3.94
522	3.98	3.561	3.595			8.416	9.216	7.403			3.472	3.001	3.776			9.603	11.957	6.749			4.242	3.509	4.288			8.348	5.448	7.299			3.749	3.721	4.071
523	3.456	3.512	3.74			9.155	9.846	7.366			3.242	3.041	4.036			9.857	12.107	6.056			4.135	3.528	4.292			8.097	7.185	7.342			3.778	3.503	4.239
524	3.44	3.546	3.608			9.273	8.442	7.184			3.157	3.156	3.321			10.59	12.248	4.005			4.3	3.454	4.171			8.363	7.115	7.343			3.914	3.502	4.142
525	3.723	3.547	3.581			7.408	7.623	7.426			2.905	3.098	3.889			11.248	12.406	4.83			4.221	3.863	4.155			8.348	7.154	7.447			3.978	3.446	3.807
526	4.04	3.623	3.534			10.925	8.574	7.792			2.913	2.956	3.893			9.186	12.182	6.613			4.215	3.758	4.153			7.986	6.932	7.376			4.069	3.497	3.871
527	4.011	3.555	3.62			9.895	13.116	8.194			3.236	2.856	3.611			8.426	11.835	4.845			4.303	3.731	4.13			7.802	6.842	7.534			3.963	3.783	3.872
528	4.164	3.828	3.549			11.828	9.852	7.429			3.242	2.922	3.556			8.153	11.693	5.985			4.228	3.949	4.161			8.563	6.764	7.277			3.739	3.665	3.485
529	4.063	4.005	3.648			11.394	11.82	7.608			3.572	2.897	3.643			8.721	11.519	5.251			4.317	3.684	4.094			8.675	7.506	7.457			3.748	3.779	4.029
530	3.959	3.837	3.51			11.555	8.93	7.834			3.198	2.929	3.582			8.011	11.918	5.292			4.247	3.58	4.168			8.112	7.077	6.926			3.801	3.639	3.984
531	4.026	3.601	3.524			11.494	12.047	7.461			3.219	3.057	3.801			9.988	11.333	6.529			4.129	4.246	4.262			7.992	7.458	7.165			3.628	3.55	4.146
532	3.937	3.43	3.786			11.969	13.117	7.486			3.353	2.992	3.593			8.896	10.655	4.861			4.249	3.971	4.079			8.167	7.185	7.23			3.729	3.493	3.564
533	4.121	3.476	3.778			12.999	11.91	7.504			3.244	2.587	3.549			8.623	10.887	5.686			4.299	3.319	4.095			8.292	7.288	7.275			3.866	3.561	3.885
534	3.983	4.09	3.747			12.624	10.134	7.429			3.088	2.527	3.675			9.741	7.865	5.597			4.246	3.696	4.616			8.095	7.261	7.483			3.969	3.426	3.637
535	4.001	3.968	3.613			10.758	7.454	7.53			3.263	2.636	3.688			8.722	6.178	5.588			4.259	3.709	4.083			7.938	7.067	7.191			4.057	3.49	3.722
536	3.618	3.939	3.669			12.19	9.715	7.574			3.48	3.235	3.613			8.589	6.759	6.792			4.245	3.9	4.288			8.275	6.962	7.179			3.803	3.363	4.23
537	3.5	4.004	3.652			12.102	7.951	7.483			3.081	3.08	3.646			8.153	7.174	6.17			4.141	3.777	4.303			7.815	7.271	7.401			4.051	3.432	3.87
538	3.883	3.853	3.785			12.625	9.871	8.036			3.02	3.439	3.59			8.2	7.8	7.135			3.802	3.882	4.456			7.328	7.047	7.3			3.96	3.513	4.027
539	3.539	3.909	3.704			13.6	10.578	7.534			3.162	3.423	3.832			8.859	7.535	5.004			4.191	3.875	4.289			7.164	7.485	7.602			3.882	3.484	3.993
540	3.627	3.977	3.734			12.394	12.135	7.024			3.383	3.044	3.873			8.81	7.124	5.018			4.17	3.933	4.354			7.288	7.561	7.362			3.853	3.535	3.893
541	3.752	3.86	3.65			13.249	13.133	7.518			3.231	3.072	3.774			9.001	6.139	5.641			4.032	3.696	4.326			8.507	7.368	7.541			3.887	3.494	3.792
542	3.687	3.878	3.724			12.575	14.609	7.368			3.857	2.859	3.82			8.367	6.881	5.823			4.034	3.807	4.285			7.372	6.539	7.345			3.918	3.553	3.594
543	3.886	4.032	3.75			11.727	11.073	7.451			3.453	2.996	3.969			7.391	6.237	5.851			4.065	3.902	4.419			7.546	6.808	7.073			3.733	3.521	3.605
544	3.852	3.968	3.81			13.769	9.15	7.123			3.185	3.226	3.566			7.093	6.981	7.232			4.13	3.807	4.381			7.498	7.94	7.204			4.23	3.631	3.778
545	3.437	3.962	3.724			11.892	9.207	7.672			3.502	3.161	3.795			8.597	6.095	8.149			4.097	3.779	4.333			8.231	7.258	7.568			4.097	3.554	3.65
546	3.921	4.094	3.818			11.833	10.298	8.295			3.544	3.102	3.561			7.932	8.897	8.34			3.962	3.669	4.452			7.111	6.956	7.33			3.496	3.548	3.894
547	3.82	3.995	3.771			11.505	7.194	7.395			3.708	3.153	3.597			8.674	7.553	7.821			4.023	3.705	4.299			7.716	7.115	7.593			3.853	3.529	4.109
548	3.798	4.036	3.766			11.784	14.614	7.593			3.572	3.229	3.943			8.014	8.423	8.278			4.017	3.812	4.326			7.549	7.048	7.038			4.003	3.554	3.783
549	3.814	3.784	3.821			11.691	9.231	6.914			3.726	3.077	3.858			7.415	8.195	8.35			4.171	3.862	4.535			7.669	7.811	7.2			3.942	3.752	3.7
550	3.625	3.942	3.752			12.299	14.463	7.086			3.746	3.002	3.543			8.524	7.659	8.329			4.179	3.711	4.603			8.228	6.953	7.276			3.951	3.663	3.783
551	3.616	3.952	3.646			10.129	14.445	7.215			3.808	3.06	4.043			8.629	8.195	7.673			4.179	3.829	4.384			7.45	6.859	7.436			3.793	3.519	3.799
552	3.336	4.017	3.78			8.933	14.211	7.428			3.817	2.942	3.913			7.621	7.708	7.032			4.112	3.853	4.399			7.459	7.803	7.434			4.004	3.581	3.857
553	3.856	4.013	3.808			11.816	14.233	7.426			3.201	3.092	3.441			8.968	7.162	7.453			4.193	3.652	4.374			7.721	7.299	7.194			3.831	3.688	3.974
554	3.78	3.966	3.861			11.238	13.229	7.622			3.752	2.503	3.506			7.026	7.649	5.412			4.105	3.625	4.333			8.019	7.154	7.656			3.738	3.475	4.411
555	3.774	3.429	3.982			12.99	13.449	7.122			3.739	2.536	3.547			7.708	7.145	5.453			4.037	3.88	4.213			7.431	7.891	7.272			4.178	3.437	3.984
556	3.853	3.357	3.869			11.168	13.797	7.455			3.88	2.616	3.792			8.009	7.24	6.211			3.896	3.617	4.299			7.412	7.193	7.097			4.048	3.593	3.7
557	4.035	3.663	3.899			12.401	14.525	7.745			3.941	2.565	3.391			7.815	7.668	5.246			3.846	3.637	4.262			7.836	7.45	7.143			4.012	3.863	3.829
558	3.678	3.473	3.759			10.961	14.345	7.841			3.749	2.605	3.75			7.179	8.349	5.673			4.006	3.902	4.379			7.698	7.48	7.371			3.86	3.5	3.896
559	3.865	3.303	3.819			11.41	13.886	9.207			3.722	2.436	3.98			6.716	7.505	5.837			3.922	3.735	4.35			7.705	7.583	7.09			3.761	3.564	3.906
560	3.988	3.693	3.753			11.702	14.023	7.643			3.592	2.671	3.911			7.827	7.362	5.889			4.014	3.77	4.515			7.703	7.28	7.11			3.832	3.45	4.012
561	3.972	3.506	3.717			11.203	12.764	7.648			3.311	2.642	3.553			7.754	6.908	4.784			3.934	3.77	4.354			7.742	7.42	7.35			3.83	3.416	3.776
562	3.932	3.571	3.698			12.054	12.879	7.155			3.134	2.472	3.7			8.102	7.276	6.582			3.978	3.664	4.193			7.66	7.229	7.101			3.837	3.445	4.186
563	3.687	3.495	3.941			11.743	14.125	7.634			3.485	2.674	3.624			9.646	7.746	4.895			3.993	3.782	4.211			7.239	7.608	7.221			3.922	3.479	3.624
564	3.849	3.309	3.894			12.15	14.245	8.077			3.901	2.493	3.505			7.657	7.811	5.212			4.089	3.82	4.53			7.734	7.04	7.262			3.644	3.473	3.997
565	3.474	3.927	3.751			10.387	14.312	7.789			3.487	2.714	3.899			8.349	6.836	6.358			4.198	3.969	4.377			8.126	7.504	7.294			3.602	3.433	3.931
566	3.743	3.913	3.82			11.884	13.723	7.709			3.624	2.787	3.923			6.751	7.609	6.29			4.062	3.691	4.442			7.931	6.832	7.311			3.93	3.695	3.961
567	3.711	3.96	3.888			10.609	14.049	8.02			3.58	2.801	3.857			7.622	7.759	7.55			4.35	3.799	4.18			8.23	7.102	7.493			3.955	3.494	4.259
568	3.78	3.678	3.949			11.127	13.857	7.731			3.532	2.897	3.607			7.809	7.407	5.472			4.042	3.808	4.161			7.523	6.642	6.978			3.872	3.531	3.762
569	3.645	3.597	3.887			12.591	14.075	7.364			3.595	2.984	3.885			7.515	6.665	4.888			4.144	3.714	4.322			7.437	7.334	7.759			4.219	3.544	4.2
570	3.573	3.622	3.81			11.81	14.405	7.711			3.824	2.876	3.502			8.879	7.544	5.477			4.318	3.715	4.547			8.304	6.888	7.28			3.937	3.562	4.112
571	2.849	3.776	3.771			11.237	14.165	7.393			3.504	3.057	3.659			8.243	7.905	6.083			4.203	3.975	4.326			7.689	7.008	6.888			3.481	3.496	3.688
572	3.471	3.662	3.911			12.468	14.076	7.551			3.794	2.99	3.738			8.506	8.042	7.529			4.444	3.772	4.13			9.346	7.08	7.537			3.697	3.552	3.829
573	3.167	4.046	3.834			12.27	14.136	7.787			3.715	2.861	3.799			8.688	7.55	7.023			4.292	3.858	4.336			9.182	7.651	7.46			3.719	3.639	4.248
574	3.911	3.783	4.043			10.992	13.733	7.561			3.648	3.214	3.619			9.135	8.891	5.767			4.269	3.881	4.593			8.936	7.25	7.175			4.057	3.443	3.392
575	3.806	3.814	3.949			8.633	12.974	7.907			3.795	3.349	3.902			8.634	7.849	6.266			4.286	3.817	4.475			8.265	7.148	7.182			3.823	3.509	4.277
576	3.876	3.844	3.968			8.635	10.399	7.955			3.676	3.358	3.978			8.985	8.101	6.643			4.257	3.816	4.444			8.484	7.478	7.039			3.642	3.536	3.917
577	3.958	3.8	3.913			8.924	12.536	7.647			3.523	3.054	3.47			8.881	6.728	7.259			4.336	3.84	4.125			8.591	6.526	7.316			3.648	3.557	3.706
578	4.125	3.783	3.911			10.314	11.482	7.763			3.22	3.273	3.652			8.898	8.438	6.245			4.438	3.838	4.189			8.568	7.051	6.996			3.657	3.518	4.002
579	3.375	3.816	3.873			9.563	10.299	7.618			3.852	3.36	3.797			8.565	9.214	6.154			4.235	3.398	4.182			8.368	7.441	6.793			3.661	3.484	3.964
580	3.693	3.787	3.854			9.875	11.721	7.464			3.873	3.484	3.723			8.68	6.584	5.842			3.98	3.271	4.036			7.781	6.876	7.316			3.748	3.494	4.202
581	3.704	3.618	3.832			9.8	12.19	7.622			3.775	3.276	3.816			8.708	6.085	5.477			4.303	3.721	4.049			8.1	7.196	7.164			3.933	3.534	4.099
582	3.441	3.739	4.056			12.294	10.426	7.507			3.638	3.495	3.313			8.543	6.241	5.167			4.295	3.942	4.349			8.301	7.385	7.131			4.04	3.59	3.873
583	3.663	3.844	4.048			11.919	10.939	8.57			3.143	2.541	3.828			8.951	6.221	5.228			4.291	3.844	4.152			8.254	7.216	7.096			3.891	3.242	3.928
584	3.616	3.606	3.973			13.002	8.801	7.766			3.133	2.952	3.717			8.72	5.268	5.45			4.05	3.897	4.369			8.037	7.463	6.96			3.709	3.379	3.488
585	3.586	3.851	4.06			12.546	12.608	7.664			3.186	2.556	3.622			8.93	7.072	5.391			3.949	3.94	4.522			8.111	5.349	6.955			3.806	3.568	3.81
586	3.553	3.603	3.997			12.146	10.81	7.932			3.12	2.773	3.78			8.361	5.064	5.219			4.213	3.774	4.462			8.801	7.484	6.866			3.851	3.442	4.256
587	3.662	3.623	3.883			12.733	13.651	7.388			3.394	2.656	3.726			8.683	5.893	4.777			4.142	3.901	4.186			8.525	6.859	7.047			3.922	3.548	4.25
588	3.223	3.591	3.849			12.617	12.874	8.116			3.344	3.081	3.828			8.622	5.935	4.977			4.2	3.354	4.414			8.467	7.278	6.933			3.83	3.625	4.01
589	3.687	3.713	4.032			12.645	13.345	7.671			2.974	2.657	3.949			8.891	10.124	5.717			4.213	3.851	4.366			8.884	6.742	7.247			3.647	3.704	3.552
590	3.662	3.696	3.94			13.403	10.465	7.645			3.262	3.506	3.665			8.144	11.381	4.684			4.202	3.989	4.263			8.174	7.791	7.116			3.918	3.577	3.885
591	3.679	3.88	3.859			12.731	10.724	7.892			3.308	3.538	3.576			8.566	9.822	5.844			4.264	4.271	4.4			8.224	8.011	7.109			3.886	3.463	3.998
592	3.73	3.533	3.855			12.567	9.597	7.756			3.367	3.379	3.882			8.375	10.09	6.088			4.139	4.344	4.022			8.23	6.708	7.228			3.988	3.653	3.889
593	3.621	3.531	4.043			13.325	8.607	7.679			3.247	3.352	3.946			8.518	11.396	6.961			4.218	4.22	4.079			8.245	6.378	7.086			4.131	3.534	3.868
594	3.643	3.406	4.142			13.077	10.695	7.678			3.486	3.28	3.501			8.744	10.466	7.756			4.296	4.092	3.972			8.055	6.293	7.264			4.173	3.495	3.88
595	3.926	3.554	3.97			12.89	10.827	7.797			3.008	3.206	3.778			8.749	10.466	6.978			4.203	3.498	4.102			8.281	5.732	7.17			3.88	3.606	3.877
596	3.753	3.341	4.04			12.68	13.724	7.393			2.996	2.912	3.685			9.049	10.442	7.396			4.139	3.701	4.11			8.501	6.295	7.35			3.793	3.7	3.71
597	3.497	3.635	3.909			12.935	7.486	7.768			3.418	3.23	3.764			8.792	9.722	6.775			4.37	3.902	4.152			8.447	6.297	7.571			3.793	3.863	3.653
598	3.396	3.875	4.044			12.834	8.712	7.211			3.186	2.998	3.945			9.158	12.774	5.787			4.186	3.628	4.195			8.026	6.738	7.529			3.972	3.766	3.752
599	3.856	3.476	3.799			11.204	8.139	8.138			3.389	2.999	3.734			9.19	12.37	4.605			4.043	3.629	4.35			8.684	6.38	7.383			3.715	3.685	3.66
600	3.654	3.42	3.864			13.217	8.086	7.646			3.535	3.165	3.883			8.616	11.795	5.236			4.412	3.842	4.175			8.627	6.534	6.935			3.941	3.682	3.825
601	4.015	3.56	3.989			11.516	5.951	7.417			2.906	3.224	3.237			8.414	10.147	4.422			4.201	3.818	4.155			8.427	7.165	7.028			4.152	3.728	3.779
602	3.608	3.713	3.909			13.698	5.769	7.522			3.416	3.18	3.751			8.377	10.607	4.4			4.12	3.88	4.247			7.959	6.783	7			3.858	3.664	3.698
603	3.684	3.775	3.86			11.09	5.809	7.508			3.388	3.433	3.676			8.645	12.483	4.232			4.168	3.564	4.298			7.93	6.565	7.38			3.845	3.675	3.702
604	3.69	3.839	3.923			9.032	5.792	7.496			3.296	3.278	3.384			8.83	12.342	4.857			4.068	3.738	4.287			8.471	6.56	7.393			3.896	3.609	3.877
605	3.938	3.726	3.976			12.383	6.345	7.617			3.271	3.318	3.74			8.796	12.255	4.41			4.178	3.951	4.344			8.239	8.3	7.621			4.095	3.574	3.875
606	3.859	3.827	3.88			13.639	5.44	8.459			3.43	3.222	3.666			8.462	11.592	4.615			4.044	3.936	4.141			6.965	8.541	7.244			4.07	3.571	3.971
607	3.874	3.67	3.991			12.593	6.392	7.921			3.367	2.988	3.45			8.659	10.627	4.17			4.168	4.196	4.232			8.052	7.706	7.032			4.14	3.677	3.844
608	3.562	3.815	3.88			12.922	6.796	7.792			3.42	2.904	3.436			8.382	10.262	4.708			4.247	4.008	4.137			8.071	7.644	7.417			4.115	3.582	3.903
609	3.81	3.841	3.806			14.117	6.492	7.674			3.345	3.102	3.576			8.935	10.611	4.814			4.137	4.146	4.14			8.103	8.052	7.361			3.74	3.679	4.048
610	3.639	3.671	3.91			14.057	6.285	7.645			3.341	3.351	3.573			8.331	10.141	4.893			4.181	4.106	4.201			7.894	9.576	7.417			3.7	3.763	3.919
611	3.676	3.83	3.907			10.498	7.236	7.875			3.21	3.298	3.455			8.459	9.383	4.055			4.363	4.311	4.225			8.153	9.909	7.307			3.945	3.77	4.064
612	3.732	3.675	3.992			9.837	5.545	7.521			3.316	3.296	3.131			8.442	9.989	4.139			4.288	4.351	4.218			8.519	9.498	7.3			3.994	3.498	4.179
613	3.703	3.773	3.923			8.259	5.779	7.614			3.674	3.045	3.795			8.459	9.265	4.677			4.194	4.058	4.127			8.294	9.772	7.275			3.99	3.567	4.411
614	3.652	3.252	4.076			10.471	5.649	7.967			3.799	2.837	3.991			8.308	10.134	4.491			4.181	3.805	4.204			8.894	9.506	7.43			3.865	3.667	4.27
615	3.604	3.292	3.877			11.677	5.8	7.813			2.825	3.083	3.396			8.729	12.836	4.154			4.154	3.745	4.311			8.114	10.206	7.271			4.037	3.595	4.492
616	3.556	3.167	3.903			11.751	5.981	7.359			2.665	3.18	3.129			9.024	9.025	4.449			4.111	3.637	4.121			8.345	9.858	7.376			3.635	3.701	4.01
617	3.747	3.251	4.081			12.327	5.853	7.862			3.043	3.044	3.55			8.834	10.331	4.744			3.874	4.17	4.277			7.6	10.108	7.358			4.069	3.538	3.966
618	3.651	3.491	3.892			11.714	5.845	7.613			3.145	3.002	3.578			8.642	9.032	3.874			4.17	3.79	4.223			7.655	9.781	7.296			3.863	3.656	4.112
619	3.638	3.505	3.718			12.724	5.902	7.499			2.992	3.058	3.568			8.719	10.06	3.963			4.153	3.991	4.252			7.891	9.805	7.046			3.795	3.639	4.528
620	3.579	3.501	3.771			12.839	5.931	7.262			3.082	3.236	3.589			8.713	9.041	4.789			4.263	3.863	4.18			7.867	9.68	7.773			4.061	3.583	4.029
621	3.707	3.351	3.878			12.544	5.685	7.568			3.626	3.494	3.198			8.481	9.035	4.496			4.175	3.898	4.327			7.875	6.953	7.294			3.85	3.616	4.013
622	3.766	3.423	3.791			12.212	6.355	7.501			3.714	3.346	3.809			8.28	8.95	5.405			4.231	3.867	4.43			7.892	7.214	7.219			3.808	3.549	3.879
623	3.548	3.412	3.698			11.689	5.838	7.896			3.622	3.074	3.933			8.109	10.387	4.817			4.211	3.715	4.38			8.063	7.674	7.319			4.213	3.499	4.435
624	3.65	3.332	3.85			11.988	5.509	7.828			3.609	3.308	3.7			8.57	12.138	4.849			4.284	3.784	4.35			7.492	8.673	7.32			4.105	3.612	4.3
625	3.686	3.294	3.918			12.178	5.783	7.568			3.707	3.367	3.469			8.301	10.197	4.82			4.338	4.258	4.454			7.617	8.477	7.239			3.809	3.648	3.994
626	3.598	3.489	3.936			12.206	5.951	7.943			3.685	3.306	3.588			8.221	10.077	4.143			4.141	3.72	4.354			7.293	7.436	7.388			4.153	3.616	3.9
627	3.586	3.403	3.773			9.471	6.151	7.773			3.856	3.351	3.47			8.203	10.339	5.416			4.08	3.993	4.44			8.07	9.131	6.927			4.243	3.612	3.882
628	3.626	3.57	3.959			8.846	6.012	7.572			3.728	3.13	3.812			8.062	9.773	5.667			4.288	3.728	4.411			7.829	8.652	7.185			4.094	3.607	3.716
629	3.694	3.282	3.628			9.618	6.229	7.526			3.818	3.07	3.45			8.553	9.907	4.128			4.174	4.035	4.239			7.52	8.937	7.285			4.189	3.438	4.327
630	3.68	3.508	3.396			7.769	6.045	7.33			3.843	3.027	3.033			8.894	10.88	6.491			4.271	4.057	4.359			7.518	9.033	7.331			4.01	3.458	4.518
631	3.612	3.295	3.826			9.01	6.076	7.733			3.773	3.062	3.132			8.416	9.141	4.718			4.127	4.276	4.341			7.875	8.687	6.972			3.843	3.556	4.232
632	3.622	3.435	3.891			9.805	6.047	7.904			3.693	2.886	3.172			8.434	9.521	4.981			4.065	3.678	4.417			8.079	9.016	7.055			3.913	3.559	4.239
633	3.719	3.329	3.787			11.077	5.916	7.908			3.704	2.994	3.489			8.764	12.535	5.916			4.069	3.637	4.486			7.959	8.794	6.961			3.757	3.489	4.093
634	3.731	3.264	3.668			10.545	5.967	7.812			3.653	3.028	3.791			8.696	11.177	4.512			4.172	3.745	4.33			7.898	9.002	7.41			4.084	3.532	4.027
635	3.654	3.573	3.816			12.231	5.98	7.806			3.698	2.904	3.841			8.864	9.992	5.261			4.205	3.859	4.464			8.025	8.833	6.785			4.102	3.584	4.082
636	3.689	3.341	3.622			10.292	5.898	7.601			3.741	3.084	3.715			9.281	9.387	4.909			3.93	3.712	4.316			6.96	8.844	7.148			3.909	3.499	3.903
637	3.688	3.297	3.775			11.258	5.869	7.228			3.68	3.248	3.211			9.072	9.977	6.683			3.937	3.99	4.294			7.332	9.074	6.826			3.593	3.635	3.816
638	3.649	3.528	3.616			11.436	5.95	7.261			3.564	2.813	3.531			8.834	11.897	7.2			3.914	4.02	4.273			7.586	9.39	6.89			3.782	3.587	4.073
639	3.606	3.417	3.701			10.777	6.39	6.916			3.693	2.688	3.234			8.973	8.828	7.361			3.966	4.044	4.332			7.664	9.07	7.044			4.137	3.57	4.002
640	3.702	3.382	3.622			12.505	6.059	7.517			3.644	2.697	3.337			9.116	11.182	7.535			4.001	4.014	4.276			8.044	9.317	7.307			3.83	3.59	4.356
641	3.495	3.349	3.689			13.978	5.417	7.635			3.645	2.545	3.498			9.091	11.652	7.777			3.986	4.262	4.409			7.454	9.211	7.178			3.812	3.681	3.922
642	3.696	3.476	3.773			11.987	5.925	7.435			3.708	2.65	3.482			9.137	11.507	7.56			4.032	4.026	4.409			7.543	8.453	7.508			3.955	3.518	4.246
643	3.672	3.362	3.756			12.145	5.843	7.722			3.84	2.634	3.439			9.042	11.286	7.269			4.074	3.971	4.557			7.444	8.646	7.262			3.806	3.6	4.094
644	3.586	3.338	3.766			13.135	6.022	7.99			3.605	2.522	3.397			9.213	7.869	7.782			4.086	4.089	4.377			7.716	8.213	6.892			3.918	3.438	3.896
645	3.868	3.45	3.789			12.896	6.149	7.873			3.712	2.815	3.522			9.4	8.449	6.564			4.032	3.906	4.404			8.01	8.433	7.266			3.736	3.516	3.926
646	3.784	3.366	3.691			13.361	6.103	7.937			3.715	2.747	3.449			8.786	7.994	6.828			4.135	4.03	4.46			8.464	8.728	7.01			3.846	3.671	3.995
647	3.67	3.334	3.764			13.299	6.48	7.606			3.53	2.575	3.444			8.75	8.184	6.037			4.259	3.959	4.378			8.283	8.404	6.899			3.707	3.602	3.931
648	3.726	3.343	3.638			13.186	6.161	7.804			3.688	2.809	3.663			8.81	8.535	7.35			4.375	4.027	4.132			8.056	8.392	6.935			3.684	3.466	4.197
649	3.588	3.473	3.555			12.161	5.781	7.77			3.297	2.652	3.549			8.911	9.057	6.617			4.148	4.066	4.18			7.568	8.456	6.75			3.657	3.569	4.012
650	3.558	3.462	3.79			10.966	6.163	7.586			3.505	2.668	3.78			9.481	9.509	6.8			4.22	4.103	4.063			8.208	8.75	7.251			3.625	3.437	4.348
651	3.567	3.664	3.735			11.602	6.079	7.829			3.564	2.571	3.447			8.672	8.583	6.438			4.269	4	4.182			7.684	8.501	7.076			3.627	3.734	4.458
652	3.574	3.405	3.461			12.11	5.792	7.802			3.551	2.593	3.414			9.391	8.774	6.385			4.314	4.068	4.054			7.692	8.961	6.958			3.808	3.595	4.321
653	3.631	3.424	3.659			13.352	6.054	7.841			3.5	2.589	3.258			10.192	8.64	6.616			4.237	3.896	4.243			7.995	8.878	7.12			3.912	3.556	3.721
654	3.684	3.278	3.587			12.502	5.882	7.536			3.625	2.558	3.496			9.051	7.853	5.739			4.116	3.915	4.307			8.433	8.352	6.906			3.97	3.497	3.521
655	3.509	3.26	3.73			13.269	6.12	7.519			3.417	2.601	3.427			8.8	9.075	5.687			4.095	4.147	4.375			8.175	7.966	6.742			3.786	3.526	3.997
656	3.567	3.446	3.782			13.406	5.497	7.65			3.403	2.45	2.824			8.842	7.755	6.139			4.097	4.11	4.356			8.237	8.482	7.206			3.812	3.556	4.016
657	3.562	3.182	3.691			12.377	6.307	7.654			3.618	2.527	3.254			8.828	9.44	7.347			3.885	3.993	4.381			7.326	8.102	6.619			3.97	3.575	3.894
658	3.757	3.419	3.741			11.768	6.323	7.46			3.058	2.561	3.105			9.003	12.697	6.894			4.131	3.799	4.427			7.755	8.697	6.92			3.929	3.513	4.04
659	3.655	3.241	3.723			11.664	5.906	7.523			3.03	2.552	3.23			9.127	9.101	6.669			4.14	4.11	4.345			7.456	8.714	6.869			3.87	3.454	4.026
660	3.736	3.33	3.69			11.752	5.606	7.546			3.296	2.468	3.325			8.221	9.633	5.293			4.076	4.065	4.363			7.716	8.871	6.931			3.901	3.457	4.298
661	3.609	3.49	3.562			12.089	5.848	7.257			3.573	2.676	3.229			8.406	9.067	6.104			4.027	3.864	4.458			7.634	8.532	6.813			3.867	3.436	3.901
662	3.777	3.734	3.765			13.285	6.42	7.754			3.623	2.654	3.268			10.958	10.829	6.699			3.992	3.601	4.301			8.347	8.41	7.454			4.208	3.417	4.002
663	3.577	3.485	3.587			12.869	6.356	7.646			2.985	2.595	3.354			8.726	10.531	9.042			4.183	4.109	4.493			7.829	9.753	7.225			4.124	3.492	4.003
664	3.597	3.662	3.536			12.88	6.393	7.805			3.177	2.525	3.301			8.458	12.486	6.025			4.271	3.988	4.189			8.528	9.622	7.012			4.121	3.433	3.972
665	3.741	3.471	3.675			12.859	6.053	7.812			3.344	2.472	3.283			9.568	11.407	7.118			4.261	3.772	4.262			8.371	8.549	7.12			3.976	3.58	4.129
666	3.543	3.359	3.615			12.447	6.099	7.929			3.27	2.564	3.029			7.816	11.623	6.197			4.081	3.988	4.244			7.734	9.245	7.144			3.887	3.437	3.923
667	3.467	3.484	3.689			12.838	7.093	7.679			3.314	2.72	3.68			7.387	11.074	8.477			4.23	3.931	4.409			7.693	8.587	7.167			3.94	3.458	4.085
668	3.676	3.449	3.793			11.819	5.96	7.648			3.093	2.408	3.778			6.233	11.476	12.848			4.147	3.945	4.313			7.474	8.486	7.179			3.854	3.539	3.899
669	3.812	3.325	3.876			12.181	6.698	7.777			3.712	2.616	3.213			6.35	11.753	12.161			4.084	4.012	4.426			8.072	8.526	6.922			3.994	3.62	3.871
670	3.641	3.322	3.748			12.114	7.102	7.565			3.267	2.908	3.132			6.529	11.892	12.502			4.086	4.208	4.405			7.758	8.278	7.012			3.913	3.557	3.92
671	3.253	3.26	3.642			12.399	4.801	7.866			3.326	2.63	3.56			6.319	11.009	13.33			4.134	4.154	4.169			8.132	8.929	7.114			4.021	3.475	3.991
672	3.431	3.545	3.621			11.861	7.054	7.662			3.022	2.55	3.202			6.366	11.648	12.249			3.95	3.893	4.183			7.433	8.5	6.987			3.877	3.495	4.22
673	3.961	3.514	3.699			12.279	6.913	7.928			3.271	2.595	3.539			6.726	11.494	6.467			4.154	4.096	4.427			7.089	9.083	7.002			3.568	3.493	4.06
674	3.747	3.659	3.742			12.554	5.991	7.342			3.079	2.595	3.385			6.214	11.688	7.802			4.22	3.916	4.312			7.544	9.072	7.178			3.982	3.494	3.959
675	3.678	3.802	3.587			12.811	6.367	7.572			3.203	3.06	3.285			6.612	11.76	10.531			4.003	4.249	4.274			7.292	9.044	6.7			3.943	3.641	4.282
676	3.727	3.467	3.467			12.388	7.783	7.589			2.977	3.113	3.415			6.635	11.614	11.819			4.305	4.396	4.443			7.637	8.499	7.046			3.967	3.63	4.225
677	3.614	3.742	3.638			12.207	7.483	8.171			3.112	2.966	3.155			6.348	8.324	9.773			4.24	3.991	4.392			8.128	8.966	7.209			4.159	3.609	4.172
678	3.406	3.697	3.675			12.323	7.48	8.09			3.204	2.646	3.059			6.174	8.934	11.149			4.286	4.462	4.315			7.159	9.142	7.332			4.063	3.566	4.243
679	3.465	3.737	3.443			12.406	7.248	7.541			3.06	2.543	2.738			6.698	9.851	11.737			4.251	4.293	4.293			7.735	8.29	6.976			3.987	3.601	4.526
680	3.632	3.385	3.715			12.403	7.734	8.827			3.466	2.425	3.565			6.39	9.21	11.134			4.3	3.87	4.333			7.148	8.984	7.022			3.957	3.639	4.708
681	3.438	3.216	3.686			12.293	7.705	7.087			3.197	2.403	3.585			6.705	9.911	11.978			4.306	3.732	4.379			6.726	9.262	7.169			4.049	3.572	4.338
682	3.524	3.299	3.602			12.261	7.326	7.547			3.565	2.472	3.091			6.799	9.447	11.962			4.369	3.67	4.437			7.527	9.167	6.638			4.086	3.568	4.331
683	3.416	3.469	3.6			11.921	7.203	7.322			3.404	3.183	3.019			6.502	11.625	10.752			4.42	3.608	4.369			7.495	8.698	6.833			3.883	3.631	3.811
684	3.659	3.417	3.719			12.027	7.072	7.879			3.394	3.064	3.433			6.693	14.078	11.995			4.403	3.643	4.369			7.061	8.548	6.891			3.941	3.58	3.635
685	3.943	3.408	3.872			12.366	6.271	7.762			3.568	2.587	3.434			6.562	14.385	8.769			4.541	3.606	4.392			7.681	8.951	6.817			3.992	3.523	4.033
686	3.445	3.413	3.617			12.44	6.354	7.736			3.122	2.656	3.143			6.598	14.013	9.787			4.369	3.847	4.385			7.595	9.199	6.66			4.077	3.557	3.832
687	3.447	3.465	3.738			12.283	5.79	7.8			2.838	2.881	3.054			8.156	14.245	8.189			4.478	3.818	4.243			7.055	8.749	6.905			4.245	3.634	4.009
688	3.651	3.466	3.471			11.764	6.227	7.629			3.552	2.73	3.127			8.556	13.518	9.597			4.361	3.737	4.341			7.665	8.952	6.859			4.177	3.593	4.188
689	3.458	3.305	3.678			12.061	6.162	7.608			3.251	2.641	3.265			8.714	12.618	10.428			4.455	3.95	4.357			7.966	9.185	6.722			4.094	3.621	4.028
690	3.775	3.447	3.679			12.477	7.137	7.626			3.683	2.573	3.078			6.498	11.943	10.283			4.284	3.766	4.183			7.541	8.548	7.01			3.923	3.425	3.868
691	3.49	3.193	3.686			11.905	6.923	7.785			3.138	2.606	3.412			6.958	11.321	9.417			4.155	3.802	4.482			7.701	9.075	6.978			4.029	3.55	3.878
692	3.502	3.355	3.638			11.085	6.679	7.784			3.482	2.751	3.72			9.326	12.916	12.748			4.201	4.23	4.271			7.699	9.006	7.638			3.96	3.519	3.855
693	3.243	3.171	3.673			11.964	6.663	7.189			3.336	2.66	3.299			8.873	9.033	12.506			4.122	3.706	4.247			7.736	9.4	6.954			4.029	3.576	3.837
694	3.436	3.247	3.695			11.211	6.721	7.245			3.626	2.665	3.318			10.585	11.569	11.995			4.235	3.805	3.96			7.701	8.892	7.244			4.161	3.612	4.04
695	3.769	3.224	3.713			12.071	6.38	8.378			3.316	2.713	3.385			9.417	10.901	11.266			4.317	3.585	4.334			8.311	8.933	7.541			4.185	3.581	3.993
696	3.77	3.285	3.638			12.387	6.629	7.856			3.736	2.762	3.327			8.546	9.716	12.275			4.089	3.81	4.397			8.36	8.888	7.105			4.131	3.608	4.034
697	3.676	3.232	3.727			12.047	6.516	7.725			3.69	2.707	2.946			8.047	10.871	12.718			4.227	3.899	4.485			8.263	9.031	6.335			4.066	3.646	4.043
698	3.468	3.366	3.652			11.915	6.846	7.965			3.549	2.649	2.825			7.179	11.892	13.099			4.306	3.881	4.21			7.939	7.681	7.076			4.011	3.607	3.835
699	3.69	3.402	3.648			12.288	6.892	8.276			3.421	2.688	3.204			7.489	11.278	13.529			4.43	3.736	4.319			7.977	8.843	7.151			3.988	3.607	4.241
700	3.702	3.271	3.666			12.244	6.211	8.006			3.076	2.703	3.565			9.025	11.804	13.267			4.263	4.081	4.516			8.419	8.975	7.247			4.059	3.652	4.275
701	3.366	3.31	3.726			13.133	5.965	7.731			2.957	2.684	3.2			9.072	11.717	13.03			4.194	3.545	4.43			7.973	8.408	7.157			4.076	3.636	4.238
702	3.274	3.353	3.828			12.051	5.947	7.904			3.054	2.627	3.423			5.178	10.979	13.107			4.356	3.849	4.316			8.329	8.512	7.179			4.091	3.573	3.848
703	3.704	3.656	3.639			12.077	6.315	7.814			3.022	2.661	3.203			5.586	11.654	13.448			4.285	3.627	4.419			8.437	8.315	7.359			4.089	3.428	3.846
704	3.637	3.586	3.709			12.818	6.001	7.774			3.248	2.652	3.434			4.856	10.262	13.417			3.926	3.976	4.521			8.006	8.638	7.024			4.136	3.674	4.037
705	3.446	3.834	3.694			13.038	5.971	7.771			3.288	2.612	3.289			5.599	12.927	13.456			3.875	3.817	4.523			8.354	7.978	7.347			4.052	3.909	3.58
706	3.821	4.2	3.581			12.493	5.983	7.882			2.991	2.697	3.573			6.371	13.177	13.083			4.165	3.436	4.37			8.456	8.223	6.837			4.077	3.757	3.774
707	3.513	4.107	3.698			13.268	5.823	7.863			3.073	2.622	3.48			7.315	12.526	12.93			4.132	3.798	4.456			7.861	8.564	7.087			4.13	3.72	3.737
708	3.908	3.927	3.777			12.66	6.069	7.368			3.268	2.781	3.207			8.555	12.871	13.212			4.25	3.844	4.337			8.055	9.143	6.594			3.836	3.805	3.849
709	3.784	3.442	3.821			12.83	6.066	7.437			3.353	2.723	3.113			9.16	12.06	13.046			4.207	3.704	4.412			8.286	8.708	7.082			4.198	3.64	4.257
710	3.822	3.522	3.515			12.907	6.02	7.63			2.759	2.672	3.555			9.153	12.999	13.614			4.342	3.878	4.473			8.225	8.863	6.767			3.9	3.66	4.319
711	4.109	3.446	3.733			12.906	6.337	7.635			2.831	2.587	3.409			8.78	13.621	12.71			4.31	3.969	4.261			9.071	8.422	7.232			3.758	3.482	4.102
712	3.895	3.626	3.832			12.363	6.546	8.313			3.013	2.616	3.436			7.895	10.706	12.947			4.321	3.984	4.361			8.162	8.422	6.866			3.946	3.59	3.694
713	3.825	3.499	3.682			12.144	6.706	7.979			3.213	2.749	3.499			8.75	11.981	13.336			4.241	3.906	4.348			8.235	8.412	6.864			4.074	3.543	4.222
714	3.725	3.501	3.83			11.442	6.919	8.224			3.565	2.653	3.69			7.295	13.147	13.297			4.207	4.019	4.256			7.767	8.216	7.326			3.633	3.616	4.11
715	3.248	3.582	3.773			12.769	6.811	7.804			3.385	2.648	3.624			9.55	13.19	13.009			4.356	3.739	4.286			7.265	9.136	6.995			3.821	3.505	3.556
716	3.415	3.739	3.707			12.719	6.615	7.839			3.17	2.648	3.512			8.161	12.884	12.829			4.262	3.677	4.307			7.713	9.352	7.126			3.894	3.465	4.114
717	3.166	3.388	3.745			13.176	6.473	7.6			3.404	2.788	3.286			8.26	13.526	13.061			4.111	3.622	4.296			7.533	8.876	7.446			3.951	3.64	3.899
718	3.788	3.489	3.812			13.504	6.878	7.638			3.471	2.782	3.027			5.993	13.118	12.908			4.275	3.981	4.267			7.389	8.967	7.277			4.279	3.641	3.22
719	3.821	3.403	3.844			13.341	6.796	7.918			3.375	2.516	3.566			8.419	13.299	13.317			4.292	4.054	4.415			8.841	8.946	6.909			3.815	3.566	3.531
720	3.585	3.469	3.783			14.033	7.16	8.547			3.299	3.413	3.027			8.05	10.534	13.257			4.252	4.083	4.473			6.959	8.262	7.131			3.946	3.742	3.606
721	3.584	3.369	3.75			13.782	7.067	8.203			3.406	3.689	3.726			7.283	11.023	13.326			4.318	3.937	4.364			8.02	8.859	7.124			3.841	3.541	3.422
722	3.713	3.251	3.791			13.438	7.019	8.34			3.463	3.814	3.175			7.346	9.888	12.687			4.178	3.804	4.344			6.975	8.721	7.053			3.898	3.62	3.242
723	3.922	4.046	3.891			12.885	6.766	8.221			3.421	3.561	3.45			8.342	10.178	13.083			4.229	3.639	4.314			7.713	8.984	7.02			3.727	3.581	3.328
724	3.411	3.134	3.89			13.208	7.026	7.86			3.471	3.657	3.396			8.064	10.446	13.109			4.281	3.239	4.252			7.824	8.292	7.206			3.848	3.564	3.312
725	3.933	3.501	3.934			12.423	6.936	8.075			3.559	3.605	3.4			7.054	10.592	13.128			4.251	3.513	4.256			8.063	8.496	7.326			4.35	3.57	3.212
726	3.73	3.475	3.999			11.651	6.86	7.996			3.373	3.712	3.25			6.234	12.717	13.286			4.308	3.648	4.176			7.577	8.678	7.588			4.098	3.571	3.482
727	3.786	3.935	4.069			13.385	7.074	9.035			3.483	3.6	3.237			6.121	10.266	12.969			4.221	4.144	4.111			8.207	8.72	7.319			4.2	3.503	3.722
728	3.961	3.91	4.094			11.566	7.581	8.026			3.236	3.836	3.284			6.637	10.546	13.147			4.363	4.064	4.28			8.151	8.614	6.949			4.23	3.763	3.289
729	3.892	4.021	4.041			10.94	6.635	7.945			3.431	3.9	3.596			6.164	10.377	13.474			4.276	3.645	4.095			7.795	8.871	7.066			4.323	3.619	3.588
730	3.238	3.738	4.093			11.884	7.126	8.196			3.245	3.881	3.727			8.2	9.859	12.427			4.361	3.928	4.218			7.811	9.378	6.859			3.862	3.65	3.48
731	3.579	3.668	4.038			12.984	6.845	7.913			3.042	3.911	3.17			9.57	10.061	12.844			4.314	4.007	4.295			8.11	9.416	7.032			4.071	3.475	3.663
732	3.926	3.306	4.018			13.127	6.293	7.56			3.274	3.9	3.582			9.628	11.048	12.931			4.442	3.521	4.352			8.099	9.154	7.454			3.911	3.655	3.627
733	3.794	3.978	3.781			12.598	6.496	7.937			3.384	4.008	3.441			9.564	10.339	12.909			4.173	4.198	4.368			7.94	9.049	6.993			3.779	3.614	4.005
734	3.814	3.897	4.028			12.69	6.709	7.903			3.43	3.81	3.311			10.11	8.688	12.937			4.181	4.208	4.239			8.147	9.316	6.994			4.098	3.616	3.834
735	3.955	3.601	4.057			13.049	6.504	7.89			3.422	3.786	3.362			10.084	8.187	13.308			4.285	4.149	4.113			7.832	8.72	7.102			4.216	3.659	3.573
736	3.694	3.672	4.005			12.661	6.713	7.329			3.424	3.806	3.377			9.934	9.471	12.925			4.292	3.629	4.02			7.359	8.922	7.087			3.793	3.678	3.785
737	3.317	3.58	3.93			12.539	6.762	8.104			3.364	3.702	3.274			8.832	9.349	12.81			4.332	4.164	4.143			7.928	8.912	7.207			4.195	3.68	3.825
738	3.169	3.724	3.853			12.628	6.753	7.787			3.426	3.748	3.064			9.642	9.752	12.953			4.289	3.902	4.186			7.486	9.364	7.286			4.34	3.679	3.709
739	3.481	3.563	3.887			11.908	6.843	8.143			3.309	3.768	3.124			10.693	8.982	13.045			4.226	3.405	4.295			7.557	9.217	7.188			3.914	3.566	3.748
740	3.764	3.663	3.671			11.583	7.096	8.065			3.384	3.901	3.27			10.134	8.299	13.061			4.23	3.861	4.256			6.941	8.885	7.129			3.904	3.619	3.417
741	3.793	3.667	3.763			12.636	7.083	7.971			3.431	3.851	3.41			9.799	9.743	13.262			4.259	4.182	4.373			7.789	9.11	6.908			4.149	3.563	3.209
742	3.436	3.453	3.744			12.085	7.08	7.942			3.35	3.779	3.152			10.988	10.264	13.612			4.39	4.039	4.199			7.981	8.987	6.743			3.804	3.641	3.383
743	3.835	3.583	3.701			11.417	7.277	8.028			3.448	3.71	3.137			7.655	8.721	13.3			4.315	3.685	4.24			7.698	8.793	6.788			3.925	3.661	3.476
744	3.386	3.511	3.819			11.871	6.843	8.203			3.301	3.86	3.46			6.381	8.069	13.483			4.293	3.728	4.392			7.814	9.178	7.281			4.036	3.591	3.392
745	3.521	3.705	3.653			12.026	6.944	7.74			3.338	3.77	3.413			7.161	8.652	12.9			4.257	3.862	4.143			8.503	8.869	7.422			3.814	3.746	3.535
746	3.962	4.042	3.929			13.644	6.689	7.595			3.42	3.781	3.643			7.85	7.943	13.52			4.234	4.025	4.193			8.489	8.891	7.238			3.679	3.782	3.327
747	4.038	4.098	3.741			11.992	6.53	7.863			3.375	3.845	3.734			6.734	7.657	13.859			4.336	4.098	4.184			8.159	8.774	7.241			3.787	3.684	3.16
748	3.966	3.55	3.853			11.942	6.542	8.202			3.339	3.57	3.626			8.289	9.221	13.425			4.119	4.18	4.243			8.307	8.747	7.07			4.018	3.709	3.456
749	3.993	3.543	3.804			11.181	6.378	7.928			3.305	3.798	3.594			6.475	8.763	13.076			4.198	3.676	4.386			8.396	8.289	6.915			3.468	3.63	3.478
750	3.83	3.916	3.929			12.46	6.111	8.213			3.388	3.849	3.293			6.218	9.636	13.235			4.211	4.18	4.375			8.191	8.923	7.022			3.813	3.643	3.402
751	4.075	3.516	3.959			10.942	6.7	8.423			3.517	3.781	3.386			7.097	9.614	13.254			4.302	4.039	4.402			8.737	8.783	7.03			4.049	3.637	3.579
752	3.904	3.668	3.877			11.478	6.416	8.067			3.494	3.921	3.59			10.447	10.706	13.155			4.274	3.605	4.432			7.711	9.396	7.084			4.074	3.771	3.66
753	4.093	3.679	3.893			11.949	6.423	8.043			3.458	3.688	3.594			10.035	10.321	13.579			4.232	3.699	4.407			7.515	8.995	7.221			4.141	3.721	4.037
754	3.635	3.91	3.659			11.414	6.457	7.558			3.444	3.71	3.502			7.712	10.279	13.39			4.272	3.964	4.294			7.971	8.814	7.266			4.193	3.643	4.009
755	4.071	3.724	3.668			13.515	6.244	8.001			3.562	3.707	3.625			7.948	9.33	13.777			4.139	4.185	4.331			7.949	9.003	7.116			3.772	3.596	4.219
756	3.532	3.57	3.45			11.634	6.522	7.362			3.52	3.717	3.536			7.2	10.546	13.591			4.345	4.313	4.257			8.062	8.666	6.954			4.318	3.615	4.125
757	3.84	3.498	3.386			11.6	6.729	8.359			3.458	3.784	3.429			6.281	11.034	13.372			4.235	4.186	4.16			8.314	8.704	6.693			4.02	3.672	4.141
758	3.961	4.124	3.578			11.476	6.657	8.012			3.537	3.742	3.574			6.078	10.02	13.359			4.193	3.888	4.276			8.101	8.369	7.157			4.159	3.716	4.364
759	3.824	3.84	3.382			11.761	6.348	7.736			3.565	3.828	3.433			7.55	10.274	13.366			4.263	3.698	4.33			8.146	8.865	6.803			3.95	3.65	4.135
760	3.554	3.603	3.255			13.736	6.86	7.75			3.401	3.727	3.492			8.529	10.266	13.441			4.298	4.195	4.484			8.27	8.705	6.751			4.04	3.754	4.271
761	3.876	3.582	3.543			12.694	6.483	7.547			3.342	3.757	3.449			8.383	10.843	13.035			4.173	4.33	4.399			8.419	8.652	6.566			4.166	3.522	4.072
762	3.796	3.592	3.582			12.502	6.597	8.068			3.538	3.768	3.636			6.03	10.85	13.656			4.255	4.136	4.488			7.74	8.743	6.941			4.134	3.605	4.099
763	3.629	3.466	3.379			11.787	6.815	7.875			3.421	3.728	3.412			5.678	9.999	13.293			4.06	4.1	4.467			8.035	8.578	6.751			4.022	3.696	4.23
764	3.516	3.665	3.534			12.302	6.545	8.071			3.551	3.667	3.627			6.169	10.187	13.441			4.172	4.049	4.416			8.059	8.638	6.816			3.764	3.714	4.319
765	3.546	3.682	3.703			14.411	6.563	7.865			3.444	3.847	3.731			6.13	9.692	14.019			4.37	4.213	4.32			8.539	8.473	7.142			3.918	3.822	4.302
766	3.719	3.829	3.517			12.644	6.691	7.442			3.322	3.667	3.495			5.779	10.691	12.333			4.261	3.85	4.506			7.373	8.517	6.701			4.065	3.799	4.044
767	3.464	3.772	3.531			13.481	6.713	7.853			3.301	3.779	3.9			7.473	10.276	13.406			4.314	4.237	4.543			7.284	8.776	6.909			4.054	3.664	3.953
768	3.451	3.716	3.704			14.213	6.659	7.235			3.328	3.765	3.784			8.3	10.993	13.549			4.373	4.141	4.263			8.098	8.825	7.087			4.052	3.68	4.555
769	3.849	4.099	3.717			13.877	6.616	7.668			3.335	3.879	3.284			6.676	9.878	13.341			4.408	3.838	4.511			7.596	9.215	6.654			4.171	3.62	4.572
770	3.286	3.801	3.371			13.45	6.545	7.242			3.442	3.728	3.344			6.077	11.805	13.305			4.164	3.867	4.585			7.898	9.102	7.536			4.145	3.6	4.354
771	3.498	3.85	3.437			13.151	6.467	7.732			3.453	3.651	3.393			8.549	10.661	13.326			4.452	3.788	4.489			8.389	8.948	6.864			4.261	3.536	4.505
772	3.798	3.853	3.285			12.769	6.634	7.368			3.317	3.766	3.669			8.595	12.346	12.903			4.323	3.892	4.156			8.693	9.042	7.388			4.248	3.575	4.4
773	4.033	3.791	3.364			13.005	6.627	7.264			3.371	3.805	3.278			6.861	12.379	13.383			4.413	4.04	4.31			8.946	9.651	6.831			4.571	3.507	4.326
774	3.711	3.906	3.456			13.379	6.597	8.15			3.333	3.782	3.355			9.001	11.719	13.685			4.479	3.778	4.469			8.433	9.423	6.582			4.015	3.382	4.585
775	3.635	3.709	3.221			13.639	6.989	7.735			3.437	3.801	3.5			10.026	11.662	13.186			4.464	4.209	4.327			8.245	8.935	6.617			4.008	3.484	4.329
776	3.983	3.443	3.165			11.795	6.654	7.01			3.408	3.914	3.212			9.786	12.578	13.58			4.38	4.017	4.239			8.735	8.674	6.739			4.035	3.57	4.449
777	4.006	3.756	3.208			12.731	6.626	7.753			3.329	3.806	3.597			9.834	12.025	13.41			4.43	3.688	4.346			8.868	8.793	7.02			4.264	3.619	4.28
778	3.694	3.962	3.258			13.5	6.837	7.299			3.46	4.025	3.44			9.269	12.727	13.984			4.342	3.536	4.145			8.278	9.051	6.85			4.165	3.559	4.38
779	3.366	3.704	3.399			13.514	6.341	7.553			3.238	3.922	3.226			10.42	12.866	13.893			4.397	4.117	4.306			8.753	8.93	6.879			3.678	3.571	4.331
780	3.595	3.414	3.74			13.078	6.829	7.228			3.365	3.784	3.474			9.184	12.507	13.705			4.381	3.697	4.398			7.974	9.093	7.019			3.545	3.583	4.146
781	3.53	3.786	3.611			13.577	6.382	7.301			3.313	3.818	3.515			10.614	12.182	13.722			4.546	3.81	4.006			9.004	8.502	7.201			3.919	3.524	4.325
782	3.677	3.263	3.696			13.163	6.783	7.399			3.335	3.944	3.381			10.007	11.86	13.921			4.374	4.18	4.311			7.878	8.686	6.555			3.813	3.705	4.514
783	3.838	3.513	3.621			12.643	6.879	7.284			3.41	3.97	3.506			8.94	10.996	13.947			4.351	4.037	4.31			8.597	7.988	6.943			4.205	3.603	4.349
784	3.941	3.066	3.712			13.294	6.787	8.062			3.351	4.022	3.41			9.789	13.003	13.538			4.332	3.606	4.352			8.277	8.13	7.417			3.698	3.576	4.339
785	3.854	2.677	3.513			12.948	7.035	7.982			3.376	3.98	3.382			9.174	12.343	13.704			4.378	3.978	4.178			8.239	7.991	7.788			3.885	3.497	4.303
786	3.614	3.151	3.684			12.768	6.698	7.176			3.265	3.896	3.404			10.448	12.253	14.199			4.442	3.962	4.339			8.368	7.165	6.992			4.22	3.659	4.426
787	3.927	3.08	3.569			13.508	6.995	7.05			3.395	3.896	3.689			6.1	11.969	13.773			4.363	3.911	4.427			8.444	6.559	7.09			3.789	3.662	4.32
788	3.834	2.722	3.715			13.003	6.953	7.714			3.359	3.932	3.659			5.341	10.825	13.636			4.374	3.933	4.321			8.386	7.223	7.019			3.985	3.612	4.254
789	3.963	2.982	3.748			13.788	6.818	6.865			3.266	3.844	3.205			5.935	12.025	13.589			4.524	3.94	4.231			8.818	8.341	7.074			4.038	3.76	4.5
790	3.888	3.006	3.835			13.422	6.919	7.124			3.277	3.888	3.163			5.964	7.682	13.702			4.418	4.321	4.328			8.69	8.369	6.364			3.922	3.576	4.346
791	3.748	3.077	3.813			14.241	7.405	7.464			3.298	3.874	3.14			5.854	6.889	13.083			4.422	3.89	4.37			8.656	7.394	6.676			3.972	3.729	4.317
792	4.03	3.048	3.743			11.906	6.434	7.243			3.357	3.874	3.385			5.955	7.17	13.692			4.511	4.011	4.419			8.861	7.369	6.732			3.847	3.621	4.24
793	4.045	3.169	3.41			13.196	6.929	7.333			3.427	3.815	3.245			5.504	7.171	13.847			4.492	3.725	4.405			8.911	7.076	6.537			4.227	3.638	4.314
794	4.111	3.044	3.604			11.416	7.201	7.837			3.382	3.849	3.631			5.873	7.084	12.685			4.597	3.819	4.399			8.624	7.337	6.791			4.12	3.52	4.248
795	3.916	3.138	3.657			11.094	7.226	7.598			3.437	3.787	3.528			6.181	7.107	13.336			4.518	3.587	4.372			9.066	7.096	6.476			3.885	3.559	4.383
796	4.112	3.13	3.611			13.453	6.605	7.277			3.515	3.866	3.398			5.894	7.095	12.538			4.488	3.495	4.424			8.874	7.221	6.584			4.461	3.593	4.188
797	4.115	3.229	3.596			11.225	6.111	7.336			3.318	3.568	3.356			6.282	7.221	13.583			4.379	3.658	4.379			7.866	7.454	6.543			3.975	3.645	4.369
798	3.99	3.111	3.742			11.789	6.465	7.694			3.445	3.861	3.064			5.644	10.636	13.223			4.531	3.523	4.587			8.84	7.45	6.551			3.51	3.604	4.141
799	4.009	3.205	3.579			11.729	6.046	7.756			3.347	3.865	3.305			7.202	13.265	13.015			4.526	4.124	4.476			8.198	7.624	6.392			3.555	3.694	4.277
800	4.121	3.09	3.668			13.267	6.472	7.207			3.398	3.748	3.384			9.17	13.402	13.897			4.518	3.874	4.34			8.795	7.192	6.16			3.659	3.628	4.188
801	4.014	3.124	3.635			11.469	6.506	7.172			3.328	3.767	3.767			8.667	12.05	13.175			4.398	3.545	4.394			9.494	7.359	6.514			3.741	3.71	4.289
802	3.781	3.227	3.99			12.068	6.226	7.493			3.429	3.698	3.311			9.468	12.813	13.612			4.27	3.606	4.458			8.349	9.003	6.749			3.938	3.708	4.286
803	4.015	3.267	3.786			11.636	6.722	7.668			3.426	3.733	3.317			9.576	12.03	13.355			4.305	3.946	4.394			8.503	7.579	6.717			3.885	3.596	4.475
804	3.889	3.126	3.814			11.691	6.363	7.273			3.432	3.825	3.286			9.364	12.207	13.338			4.283	3.87	4.401			8.854	8.852	6.869			4.461	3.618	4.386
805	3.692	3.412	3.656			11.648	6.389	7.93			3.376	3.866	3.092			9.718	11.493	13.246			4.271	3.697	4.406			8.052	8.491	6.549			3.93	3.613	4.401
806	3.897	3.142	3.869			11.53	6.71	7.248			3.339	3.886	3.432			10.046	12.029	13.181			4.528	3.89	4.493			7.99	8.352	6.516			4.047	3.696	4.411
807	4.079	3.15	3.828			11.627	6.775	7.116			3.369	3.857	3.591			9.381	12.344	12.365			4.316	3.84	4.294			7.986	8.992	6.14			4.117	3.641	4.397
808	3.994	3.21	3.769			12.26	6.79	7.337			3.453	3.794	3.699			10.786	13.397	12.115			4.373	3.861	4.22			7.275	7.536	6.544			3.717	3.747	4.342
809	3.962	3.347	3.63			11.903	6.464	7.776			3.428	3.789	3.128			10.744	13.369	14.024			4.467	3.772	4.342			8.15	7.465	6.566			3.942	3.7	4.504
810	3.913	3.225	3.933			11.481	6.382	7.347			3.37	3.662	3.581			9.889	13.416	13.821			4.409	4.119	4.355			7.657	7.322	6.203			4.302	3.678	4.552
811	3.454	3.169	3.704			11.63	6.48	7.465			3.381	3.823	3.682			9.422	13.352	13.682			4.339	3.851	4.204			7.057	7.41	6.418			4.031	3.592	4.29
812	3.836	3.244	3.844			11.788	6.41	7.225			3.342	3.792	3.637			10.664	13.484	12.545			4.384	3.796	4.302			7.363	7.319	6.837			4.048	3.717	4.606
813	3.977	3.143	3.758			11.721	6.463	7.488			3.284	3.851	3.478			10.386	12.543	13.125			4.394	3.881	4.465			7.584	7.556	6.34			4.15	3.612	4.38
814	4.057	3.174	3.795			11.725	6.427	7.399			3.409	3.929	3.46			9.314	12.83	13.697			4.259	4.208	4.412			7.434	7.19	6.616			4.032	3.79	4.212
815	4.084	3.154	3.814			11.292	5.779	7.545			3.287	3.765	3.924			9.984	12.647	13.423			4.346	3.696	4.468			6.975	7.316	6.149			4.129	3.523	4.226
816	4.056	3.309	3.794			11.537	6.447	7.25			3.468	3.902	3.486			9.522	12.75	12.636			4.266	3.911	4.517			7.324	7.28	6.47			4.273	3.594	4.042
817	3.968	3.252	3.744			11.336	6.359	7.088			3.375	3.839	3.613			9.643	12.696	12.663			4.412	3.858	4.517			7.498	7.335	6.661			4.054	3.519	4.271
818	3.808	3.238	3.881			11.208	5.79	7.244			3.263	3.877	3.816			9.473	12.365	12.022			4.371	3.819	4.35			7.585	7.435	6.564			4.013	3.619	3.85
819	3.637	3.188	3.699			11.695	6.133	7.263			3.257	3.733	3.777			8.282	13.193	13.423			4.507	3.834	4.48			7.234	7.527	6.535			4.263	3.745	3.928
820	3.681	3.346	3.714			11.588	5.733	7.353			3.397	3.854	3.807			6.646	12.876	13.318			4.529	3.641	4.417			7.861	7.287	6.812			4.251	3.649	4.302
821	3.841	3.241	3.801			11.446	6.212	7.401			3.476	3.854	3.567			7.919	12.903	13.301			4.501	4.026	4.317			8.267	7.944	6.658			3.895	3.738	4.152
822	3.66	3.428	3.871			13.118	6.085	7.478			3.525	3.857	3.683			6.963	12.681	12.927			4.348	3.725	4.451			7.376	7.714	6.879			4.001	3.644	4.104
823	4.001	3.244	3.74			13.229	6.118	7.534			3.374	3.646	3.641			8.401	12.039	13.584			4.365	3.751	4.369			7.55	7.918	6.631			3.855	3.697	4.08
824	4.006	3.203	3.615			13.41	6.628	7.552			3.273	3.858	3.44			6.732	12.175	13.274			4.471	3.79	4.45			7.605	8.638	6.796			3.98	3.654	4.144
825	4.313	2.879	3.695			13.077	6.381	7.657			3.517	3.684	3.705			9.169	12.996	13.324			4.421	3.802	4.499			7.445	9.915	6.526			3.919	3.663	4.345
826	4.002	3.594	3.671			12.297	6.402	7.377			3.374	3.783	3.597			7.361	13.757	13.224			4.34	4.042	4.337			7.611	7.376	6.643			3.9	3.58	4.255
827	4.06	3.055	3.713			13.403	6.836	7.308			3.458	3.83	3.585			7.805	13.208	13.12			4.47	3.843	4.383			8.287	7.594	6.986			3.959	3.61	4.049
828	4.03	3.657	3.626			12.836	6.675	7.708			3.407	3.818	3.475			6.544	13.746	13.43			4.371	3.844	4.283			7.979	7.228	6.61			3.896	3.587	4.082
829	4.125	3.627	3.724			11.217	6.643	8.047			3.362	3.723	3.563			8.147	13.341	12.939			4.339	3.847	4.432			7.697	7.639	6.742			4.03	3.706	4.231
830	3.6	3.754	3.686			11.062	7.017	7.322			3.366	3.784	3.64			6.152	12.923	13.02			4.214	4.144	4.389			6.825	8.138	6.992			4.083	3.658	4.096
831	3.751	3.589	3.653			11.447	7.176	7.141			3.377	3.787	3.649			6.364	12.696	12.904			4.433	3.873	4.351			7.463	7.367	6.735			3.482	3.579	4.177
832	4.046	3.646	3.671			12.719	6.752	7.153			3.346	3.805	3.514			6.729	12.904	13.164			4.234	3.642	4.271			7.032	7.485	6.27			3.967	3.714	4.157
833	4.034	3.626	3.722			13.139	7.015	7.145			3.59	3.853	3.559			8.022	13.305	13.237			4.317	4.147	4.346			7.817	7.706	6.552			4.05	3.577	4.126
834	3.755	3.412	3.835			13.031	7.504	6.773			3.443	3.747	3.525			6.284	12.431	13.668			4.479	3.8	4.308			7.774	6.563	6.507			4.137	3.66	4.039
835	4.007	3.065	3.656			13.706	7.271	7.034			3.418	3.907	3.7			5.362	12.832	13.399			4.455	3.748	4.454			8.895	6.593	6.541			3.762	3.741	4.122
836	3.825	3.024	3.938			13.369	6.479	7.255			3.464	3.78	3.55			6.302	12.638	13.115			4.084	3.612	4.249			7.515	6.596	6.763			4.239	3.699	4.246
837	3.949	2.967	3.966			13.686	6.871	7.295			3.287	3.797	3.563			5.196	13.033	12.978			4.287	3.93	4.242			7.516	6.293	6.393			4.199	3.693	4.256
838	3.606	2.916	3.826			13.605	6.188	7.073			3.457	3.784	3.64			5.625	12.283	13.258			4.274	4.18	4.342			8.831	6.72	6.553			3.921	3.675	4.335
839	3.725	2.821	3.693			13.517	6.67	7.504			3.459	3.846	3.51			5.172	9.827	13.355			4.361	4.146	4.307			8.066	7.086	6.457			4.036	3.602	4.195
840	3.996	3.091	3.867			13.772	6.041	7.521			3.512	3.766	3.536			5.217	9.852	13.321			4.222	3.764	4.233			8.061	6.401	6.474			4.114	3.573	4.116
841	3.976	3.153	3.887			13.021	6.179	7.234			3.537	3.815	3.725			4.973	10.761	13.63			4.122	3.85	4.484			8.146	6.196	6.786			4.119	3.708	4.107
842	3.944	3.127	3.872			13.486	5.929	7.267			3.522	3.691	3.466			5.224	12.744	12.979			4.235	3.799	4.585			7.401	6.609	6.817			4.043	3.586	4.017
843	3.994	3.037	3.857			12.999	5.832	7.603			3.454	3.673	3.62			5.179	9.759	13.242			4.121	3.901	4.417			7.309	6.208	6.575			4.066	3.653	4.143
844	3.46	3.185	3.396			13.787	6.29	7.256			3.535	3.646	3.815			5.064	9.557	13.424			4.137	3.906	4.634			9.408	6.559	6.273			3.968	3.655	4.037
845	3.784	3.198	3.833			13.579	6.159	7.471			3.432	3.686	3.528			4.989	7.419	13.221			4.185	3.936	4.58			7.846	7.164	6.568			3.877	3.671	4.283
846	3.99	3.234	3.823			13.863	6.395	7.76			3.52	3.679	3.479			5.637	7.126	13.457			3.961	3.605	4.399			6.94	5.99	6.092			3.915	3.593	4.262
847	4	3.102	3.389			13.688	6.849	7.692			3.504	3.851	3.589			5.181	8.272	12.936			4.115	3.752	4.243			7.551	6.39	7.018			4.205	3.614	4.281
848	4.103	3.023	3.635			13.737	7.095	7.6			3.428	3.849	3.592			5.599	10.594	13.073			4.142	3.796	4.462			7.615	6.768	6.552			3.867	3.641	4.019
849	3.76	3.205	3.754			13.704	6.305	7.595			3.416	3.832	3.449			5.078	8.735	12.923			4.243	4.109	4.417			8.814	6.686	6.967			3.93	3.591	4.295
850	3.975	3.163	3.744			13.627	6.234	7.261			3.469	3.698	3.673			5.183	11.109	12.991			4.236	4.064	4.49			8.571	7.039	6.663			4.127	3.569	4.241
851	3.776	3.01	3.471			12.901	6.885	7.478			3.434	3.746	3.66			5.658	11.044	10.416			4.253	3.772	4.515			8.126	6.381	6.588			4.113	3.693	4.198
852	3.88	3.12	3.525			12.713	6.515	9.173			3.393	3.759	3.552			5.169	11.456	12.35			4.187	3.717	4.474			7.916	6.496	6.42			4.036	3.572	4.158
853	3.648	3.048	3.522			13.37	6.395	7.195			3.575	3.738	3.687			5.026	10.05	13.464			4.364	3.596	4.436			8.737	6.285	6.426			3.914	3.665	4.292
854	4.13	3.296	3.481			13.336	6.268	8.062			3.397	3.797	3.596			4.833	10.151	12.657			4.308	3.719	4.535			7.99	5.958	6.568			3.699	3.566	4.214
855	3.997	2.953	3.521			13.546	6.325	6.762			3.492	3.863	3.654			5.005	10.394	13.304			4.19	3.813	4.567			8.005	6.8	6.472			3.827	3.678	4.387
856	3.644	3.112	3.505			12.96	6.509	8.148			3.571	3.675	3.434			5.248	10.192	14.391			4.34	4.053	4.49			7.799	6.802	6.891			4.009	3.636	4.311
857	3.504	3.097	3.578			13.272	6.554	7.799			3.487	3.74	3.785			8.599	9.675	12.176			4.244	3.225	4.549			8.075	6.501	6.639			3.704	3.778	4.405
858	4.07	3.002	3.46			13.2	6.157	7.462			3.526	3.825	3.751			8.401	9.638	11.594			4.333	3.542	4.496			7.927	6.125	6.778			3.632	3.6	3.997
859	3.646	3.286	3.355			13.965	6.108	7.712			3.565	3.759	3.613			7.418	10.089	7.93			4.269	3.898	4.497			7.334	6.401	6.996			3.879	3.692	4.079
860	3.695	3.17	3.421			13.357	6.207	7.509			3.534	3.804	3.504			5.532	9.583	12.943			4.293	3.813	4.417			8.122	6.458	6.935			3.873	3.795	4.162
861	3.568	3.258	3.604			13.72	6.249	7.667			3.506	3.873	3.752			5.858	8.587	7.12			4.235	3.918	4.131			7.799	6.497	6.97			3.82	3.43	4.43
862	3.673	3.068	3.529			13.905	6.07	7.725			3.616	3.732	3.682			7.353	11.388	9.367			4.261	3.692	4.012			8.195	6.314	6.768			3.659	3.458	4.392
863	3.993	3.102	3.34			13.069	5.902	7.808			3.477	3.738	3.499			8.958	11.461	9.694			4.33	4.007	4.37			8.383	6.567	6.705			3.803	3.34	4.369
864	3.529	2.978	3.232			12.101	6.016	7.348			3.488	3.765	3.276			8.343	9.077	10.117			4.278	3.501	4.261			7.829	6.738	7.223			3.931	3.287	4.364
865	3.611	2.569	3.454			11.87	7.077	7.7			3.378	3.794	3.461			9.811	10.594	9.7			4.026	3.742	4.234			7.844	6.759	7.065			3.93	3.59	4.257
866	3.851	2.962	3.514			11.951	6.735	7.646			3.433	3.838	3.415			8.207	9.358	11.183			4.141	3.91	4.467			7.581	6.391	6.575			4.089	3.779	4.131
867	4.101	3.064	3.686			13.061	6.846	7.421			3.412	3.789	3.509			10.438	10.361	13.024			4.12	3.809	4.288			7.629	6.274	6.619			3.97	3.939	4.124
868	3.643	2.984	3.769			10.592	6.233	7.37			3.567	3.879	3.612			10.408	10.398	9.012			4.218	3.744	4.265			7.489	6.271	6.801			3.754	3.686	3.875
869	3.661	3.01	3.737			11.529	6.256	7.311			3.361	3.706	3.597			11.447	9.925	9.215			4.381	3.772	4.443			7.664	6.352	6.75			3.909	3.636	4.323
870	4.082	3.034	3.9			11.109	6.217	7.828			3.586	3.818	3.36			11.856	9.999	9.387			4.073	3.387	4.355			8.43	6.675	6.666			3.642	3.973	4.346
871	3.517	3.13	3.838			11.82	5.97	7.554			3.363	3.852	3.465			11.726	9.852	9.327			4.322	3.862	4.267			7.686	6.606	7.044			3.97	3.642	4.251
872	3.968	2.849	3.749			12.475	6.699	7.585			3.484	3.829	3.375			9.877	9.706	8.972			4.282	4.176	4.397			8.074	6.578	6.367			3.954	3.803	4.668
873	4.041	2.81	3.814			12.28	6.628	7.428			3.506	3.749	3.442			9.904	10.36	9.454			4.377	4.06	4.23			7.861	6.281	6.985			3.793	3.735	4.475
874	3.905	2.949	3.797			12.357	6.405	7.429			3.462	3.894	3.211			8.965	9.747	9.603			4.055	4.206	4.262			7.858	7.198	6.482			3.721	3.625	4.557
875	3.767	2.851	3.855			12.55	6.096	7.326			3.516	3.835	3.317			10.321	10.61	9.157			4.113	4.228	4.528			6.661	6.79	6.551			3.817	3.67	4.483
876	3.647	3.142	3.813			12.556	6.014	7.547			3.461	3.889	3.478			7.068	10.478	9.712			4.247	3.968	4.458			7.384	6.565	6.556			3.422	3.755	4.566
877	3.725	2.982	3.846			12.561	6.447	7.399			3.538	3.908	3.18			8.183	10.306	10.6			4.382	4.341	4.454			7.972	6.974	6.931			3.643	3.687	4.451
878	3.888	2.963	3.888			11.828	6.816	7.628			3.379	3.83	3.299			5.673	9.949	10.287			4.367	4.193	4.437			7.586	6.923	6.398			3.774	3.681	4.319
879	3.582	2.943	3.789			12.2	5.993	7.461			3.48	3.863	3.654			5.636	10.373	10.092			4.218	3.732	4.504			7.348	7.925	6.92			3.407	3.622	4.353
880	3.677	3.126	3.767			12.831	6.082	7.545			3.376	3.78	3.874			5.65	10.19	9.821			4.41	4.232	4.42			8.209	7.757	6.217			3.795	3.786	4.157
881	3.566	3.012	3.731			12.177	6.337	7.745			3.455	3.847	3.677			6.153	10.25	9.483			4.255	4.223	4.412			7.606	6.852	6.897			3.359	3.657	4.282
882	3.664	2.931	3.794			12.492	6.134	7.631			3.319	3.772	3.775			6.078	11.111	9.496			4.248	4.274	4.36			8.098	6.686	6.292			3.855	3.524	4.399
883	3.751	3.009	3.754			11.993	6.456	7.095			3.498	3.814	3.808			5.747	10.517	9.186			4.296	4.121	4.457			7.735	6.658	6.894			3.952	3.716	4.364
884	3.689	2.942	3.897			12.089	6.138	7.572			3.568	3.79	3.548			6.017	9.81	9.603			4.2	4.111	4.308			8.389	6.532	6.532			3.275	3.699	4.315
885	3.673	3.213	3.825			12.093	6.067	7.331			3.361	3.944	3.569			5.914	12.544	12.244			4.226	4.24	4.368			7.816	6.239	6.715			3.745	3.485	4.286
886	3.567	3.216	3.838			12.088	6.303	7.087			3.324	3.877	3.553			6.074	12.13	12.671			4.331	4.079	4.357			7.893	7.022	7.189			3.581	3.445	4.274
887	3.547	3.11	3.802			12.186	5.855	6.893			3.378	3.857	3.562			5.661	9.81	10.499			4.346	4.17	4.368			7.464	6.868	6.684			3.646	3.689	4.496
888	3.646	3.03	3.746			12.274	6.597	6.671			3.506	3.769	3.386			5.716	11.693	12.674			4.401	3.95	4.401			7.527	6.933	6.804			3.652	3.585	4.696
889	3.541	3.096	3.691			12.394	6.021	7.469			3.459	3.778	3.28			6.131	12.38	12.978			4.264	3.748	4.462			7.569	7.226	6.76			3.691	3.508	4.299
890	3.942	2.966	3.918			12.287	6.857	7.057			3.397	3.771	3.379			5.911	12.626	11.793			4.301	4.039	4.418			7.995	6.688	6.909			4.243	3.635	4.373
891	4.007	2.952	3.893			11.823	7.137	7.026			3.335	3.807	3.342			6.034	11.192	10.687			4.246	4.066	4.382			7.941	6.751	7.069			4.127	3.547	4.462
892	4.057	2.965	3.8			12.584	6.415	6.918			3.448	3.797	3.315			5.894	10.332	10.154			4.322	3.813	4.411			7.795	6.867	6.567			4.174	3.592	4.239
893	3.846	2.842	3.94			12.29	6.15	7.312			3.389	3.852	3.416			6.501	12.193	11.097			4.338	3.875	4.582			7.77	6.48	6.76			4.185	3.639	4.458
894	3.724	2.967	3.791			12.016	5.776	6.976			3.462	3.708	3.668			8.196	9.267	9.544			4.449	3.971	4.373			8.267	6.665	7.205			3.935	3.587	4.504
895	3.917	3.032	3.816			11.764	6.618	7.365			3.423	3.834	3.337			6.873	10.668	9.512			4.26	4.225	4.181			7.547	6.587	7.196			3.769	3.629	4.319
896	3.878	2.935	3.689			12.222	5.982	6.714			3.336	3.737	3.58			5.986	10.515	9.972			4.28	3.945	4.229			8.165	6.57	6.793			3.943	3.812	4.231
897	3.798	2.85	3.719			12.055	6.957	7.238			3.329	3.778	3.744			6.194	11.587	8.927			4.371	4.196	4.025			8.03	7.039	7.093			4.35	3.551	4.305
898	3.957	3.012	3.85			12.292	7.307	7.1			3.366	3.753	3.54			7.889	11.657	10.232			4.221	4.192	4.282			7.969	6.611	7.242			4.321	3.66	4.209
899	3.853	2.855	3.881			12.014	6.985	6.956			3.365	3.759	3.796			6.229	11.609	10.917			4.302	4.128	4.38			7.92	7.066	6.907			4.096	3.717	4.345
900	3.732	3.068	3.922			12.033	6.673	7.268			3.543	3.757	3.363			5.796	12.005	9.621			4.34	4.035	4.3			7.611	6.646	7.123			4.177	3.578	4.423
901	3.869	2.897	3.829			12.264	6.794	7.66			3.618	3.807	3.534			5.803	9.219	9.232			4.308	4.238	4.251			7.762	6.563	6.881			3.986	3.609	4.554
902	3.565	3.071	3.806			12.163	7.098	7.189			3.321	3.796	3.461			5.567	12.86	8.072			4.292	3.998	4.39			8.109	6.319	7.204			4.237	3.551	4.305
903	3.943	3.098	3.868			12.217	7.213	7.176			3.463	3.723	3.787			5.662	8.332	6.788			4.377	3.063	4.525			7.557	7.071	7.367			3.71	3.765	4.235
904	3.687	3.045	3.848			12.362	6.158	7.745			3.345	3.783	3.538			5.482	9.329	8.387			4.149	3.762	4.432			7.646	6.804	7.413			3.802	3.621	4.385
905	3.762	2.913	3.807			11.968	6.462	7.743			3.383	3.771	3.49			5.829	9.686	8.197			4.28	3.963	4.489			7.814	6.36	6.996			4.077	3.648	4.369
906	3.554	2.97	3.884			11.934	5.978	7.261			3.312	3.776	3.89			5.389	11.595	8.355			4.419	4.032	4.367			7.613	6.637	7.077			3.999	3.609	4.409
907	4.098	2.96	3.819			12.149	6.088	7.457			3.346	3.73	3.761			5.572	10.435	7.854			4.507	4.087	4.339			7.859	6.449	7.331			4.121	3.613	4.402
908	3.743	3.07	3.908			12.544	6.541	7.311			3.319	3.803	3.426			5.568	11.149	8.35			4.329	3.807	4.434			7.313	6.092	7.212			3.904	3.849	4.592
909	3.833	2.926	3.908			12.291	6.261	7.569			3.336	3.827	3.671			5.648	11.553	7.8			4.279	3.997	4.132			7.602	6.78	6.959			3.905	3.843	4.382
910	4.084	2.949	3.948			12.384	6.344	7.378			3.392	3.722	3.585			5.663	10.173	7.695			4.31	3.868	4.34			7.677	6.662	6.945			4.028	3.76	4.303
911	3.925	2.883	3.89			12.487	5.919	7.36			3.451	3.774	3.712			5.549	9.73	9.501			4.385	3.851	4.201			7.929	5.999	7.01			3.845	3.52	4.348
912	4.012	2.957	3.924			12.238	6.069	7.049			3.338	3.781	3.728			5.669	9.836	9.627			4.277	3.019	3.967			7.504	6.164	7.434			4.014	3.694	4.192
913	3.683	3.022	3.842			12.384	6.085	7.132			3.356	3.772	3.487			5.617	8.725	7.972			4.244	3.442	4.264			7.811	7.144	7.18			4	3.667	4.133
914	3.712	2.887	3.999			12.166	6.77	7.1			3.348	3.771	3.663			5.407	10.493	8.112			4.646	3.976	4.189			7.54	7.121	7.141			3.903	3.663	4.003
915	3.9	3.267	3.765			11.98	6.743	7.339			3.447	3.727	3.643			5.751	11.078	9.123			4.248	3.547	4.228			7.796	6.576	6.649			3.97	3.689	4.333
916	3.736	3.006	3.779			12.036	6.516	7.704			3.433	3.771	3.447			5.495	12.089	8.333			4.257	3.632	4.192			7.346	6.869	7.304			3.792	3.557	4.021
917	3.671	2.945	3.782			12.296	6.398	7.368			3.385	3.759	3.821			5.563	12.26	8.056			4.003	3.723	3.733			7.184	6.632	7.004			3.844	3.55	3.821
918	3.735	2.978	3.876			12.205	5.948	7.14			3.454	3.812	3.709			5.301	10.226	8.486			3.981	3.581	4.254			7.636	6.991	7.274			3.952	3.793	4.147
919	3.794	3.026	3.844			12.075	6.17	7.73			3.326	3.765	3.771			5.57	12.964	8.428			4.39	3.688	4.124			7.592	7.222	6.752			3.985	3.814	4.123
920	3.841	3.094	3.827			12.169	6.301	7.951			3.415	3.746	3.763			5.51	10.319	8.194			4.356	3.555	3.5			7.607	7.357	6.81			3.685	3.611	4.09
921	3.706	2.988	3.826			11.898	5.811	7.352			3.52	3.822	3.521			5.679	8.967	8.149			4.123	4.042	3.977			7.355	7.553	7.138			3.769	3.675	4.086
922	3.657	3.04	3.801			12.173	6.223	7.695			3.415	3.828	3.051			5.613	9.303	7.173			4.217	4.209	4.092			7.276	7.135	7			3.986	3.807	4.152
923	3.819	2.999	3.813			12.024	6.145	7.257			3.302	3.85	3.719			5.758	10.105	7.733			4.144	4.138	3.918			7.578	7.427	7.138			3.887	3.722	3.926
924	3.778	2.909	3.88			12.308	5.984	7.293			3.42	3.679	3.625			5.761	7.974	11.101			4.207	4.31	4.1			7.301	7.489	7.214			3.942	3.633	4.333
925	3.565	2.846	3.786			12.279	6.239	7.561			3.407	3.632	3.289			5.665	10.084	7.526			4.043	4.082	4.069			7.146	7.325	6.827			4.031	3.591	4.451
926	3.806	2.954	3.814			12.307	6.486	7.531			3.346	3.84	3.675			5.478	10.074	8.067			4.065	4.226	4.215			7.369	7.922	7.02			3.931	3.722	4.393
927	3.712	3.135	3.878			12.195	6.64	8.012			3.415	3.803	3.644			5.696	10.901	7.576			4.161	4.002	4			7.196	7.496	6.708			4.063	3.681	4.122
928	3.761	3.008	3.858			12.078	6.439	7.631			3.399	3.823	3.449			5.454	11.598	7.614			4.113	4.053	3.714			7.561	7.359	6.676			3.698	3.636	4.243
929	3.76	2.935	3.748			12.159	5.859	7.477			3.444	3.757	3.44			5.728	11.249	8.869			4.128	3.937	3.686			7.678	7.8	6.874			4.004	3.573	4.364
930	3.937	3.052	3.788			12.064	6.496	6.932			3.434	3.709	3.351			5.592	11.736	7.456			4.096	3.968	4.066			7.973	7.355	6.827			3.818	3.725	4.292
931	3.842	3.044	3.816			12.14	6.33	7.533			3.237	3.813	3.337			5.982	11.948	8.169			4.349	3.856	3.97			7.656	7.758	6.885			3.819	3.669	4.198
932	3.657	3.039	3.862			12.39	6.67	7.13			3.297	3.762	3.363			5.503	11.495	7.391			4.309	4.425	4.304			7.699	7.897	7.017			3.86	3.637	4.517
933	3.823	2.965	3.537			12.183	6.435	7.339			3.338	3.86	3.428			5.882	11.613	9.033			4.254	3.874	4.124			7.633	7.297	6.921			3.988	3.466	4.138
934	3.84	2.93	3.671			12.197	6.261	8.684			3.442	3.922	3.452			5.573	11.58	8.015			4.283	4.247	4.394			7.822	7.38	7.097			3.756	3.636	4.366
935	3.798	3.048	3.713			12.343	6.584	7.632			3.307	3.769	3.556			5.554	11.79	8.636			4.263	3.63	4.231			7.839	7.136	7.034			3.971	3.613	4.422
936	3.816	3.195	3.678			12.172	7.006	7.05			3.396	3.762	3.569			5.304	12.168	8.483			4.275	3.523	4.303			7.653	7.23	6.722			3.934	3.564	4.242
937	3.847	3.028	3.55			12.251	6.774	7.475			3.479	3.768	3.484			5.492	11.562	8.509			4.211	3.978	4.22			7.758	7.7	7.254			3.904	3.501	4.261
938	3.821	2.956	3.719			11.988	6.965	7.46			3.367	3.793	3.677			5.779	9.196	7.754			4.122	3.546	4.101			8.856	7.212	7.094			3.801	3.683	4.159
939	3.791	3.05	3.571			12.464	7.293	7.514			3.348	3.736	3.736			5.671	7.603	7.392			4.205	3.662	4.163			7.719	7.37	6.924			4.019	3.771	4.269
940	3.758	2.818	3.691			12.245	6.584	7.766			3.43	3.68	3.51			5.633	10.183	7.745			4.188	4.262	4.17			8.061	7.573	7.19			4.008	3.827	4.163
941	3.762	3.082	3.553			12.445	6.551	7.567			3.538	3.702	3.935			5.63	9.953	7.888			4.257	4.23	4.557			7.845	7.449	6.881			4.299	3.919	4.141
942	3.905	2.932	3.641			11.974	6.31	7.895			3.621	3.757	3.632			5.693	12.071	8.448			4.343	4.083	4.046			7.634	7.268	6.843			4.378	3.88	4.316
943	3.647	2.978	3.797			12.289	6.831	8.012			3.417	3.838	4.058			5.592	11.925	7.529			4.277	4.157	4.182			7.355	7.206	6.781			4.095	3.801	4.197
944	3.672	2.891	3.651			12.195	7.023	7.862			3.494	3.751	3.932			5.622	8.049	6.879			4.501	3.593	4.527			7.642	7.397	7.321			4.089	3.745	4.194
945	3.827	3.01	3.635			11.956	6.936	7.572			3.505	3.756	4.21			5.457	9.485	7.9			4.369	3.788	4.503			7.864	7.593	6.935			4.155	3.725	4.056
946	3.686	3.056	3.676			12.229	6.874	8.026			3.297	3.814	3.534			5.577	11.69	6.76			4.269	3.849	4.514			7.718	7.481	7.06			4.303	3.672	4.278
947	3.813	3.061	3.66			11.993	6.707	7.344			3.314	3.573	4.01			5.435	11.836	7.3			4.16	3.693	4.379			7.701	7.473	7.07			4.228	3.824	4.289
948	3.669	3.004	3.818			12.324	6.735	7.728			3.362	3.701	3.612			5.511	10.447	7.346			4.088	3.716	4.144			7.845	7.332	6.878			4.331	3.676	4.404
949	3.885	3.334	3.589			12.497	7.019	7.605			3.47	3.785	3.756			5.58	11.38	7.491			4.083	4.09	4.345			7.164	7.111	7.378			4.136	3.67	4.492
950	3.772	3.103	3.784			12.246	6.953	7.405			3.427	3.825	3.395			5.846	11.488	6.491			4.257	3.638	4.465			7.927	7.517	7.542			4.484	3.675	4.336
951	3.953	3.039	3.672			12.212	7.091	8.031			3.355	3.671	3.655			5.702	7.808	7.859			4.086	3.84	4.195			8.091	7.473	7.115			4.322	3.681	4.338
952	3.95	2.98	3.864			12.314	5.761	7.533			3.358	3.718	3.872			5.577	7.528	8.049			3.506	4.292	4.216			7.129	6.912	7.035			4.273	3.704	4.337
953	4.03	3.055	3.856			12.536	6.986	7.882			3.431	3.831	3.617			5.537	9.541	8.116			4.066	4.174	4.334			7.663	6.787	7.217			4.444	3.605	4.399
954	3.978	3.283	3.799			12.104	6.893	8.043			3.425	3.63	3.624			5.45	9.575	7.319			4.082	3.702	4.441			8.292	6.363	7.321			4.369	3.682	4.374
955	3.973	2.956	3.731			12.314	6.446	7.681			3.296	3.831	3.928			5.318	9.568	6.662			4.322	3.557	4.337			8.895	7.26	7.339			4.524	3.772	4.225
956	3.504	3.211	3.714			11.868	6.419	7.793			2.91	3.721	3.75			5.62	10.238	7.754			4.31	3.998	4.309			7.783	7.094	7.31			4.5	3.579	4.316
957	3.781	2.89	3.686			12.238	6.857	8.251			3.068	3.766	3.612			5.571	11.872	7.044			4.179	3.805	4.42			8.18	6.449	7.114			4.486	3.641	4.266
958	4.111	2.855	3.572			12.314	5.896	8.12			3.464	3.53	3.982			5.516	11.296	7.337			3.877	3.75	4.332			7.918	7.673	7.238			4.422	3.886	3.985
959	3.932	3.163	3.585			12.091	5.658	7.648			3.315	3.772	3.618			5.445	9.719	7.462			4.094	3.451	4.212			8.078	7.417	7.333			4.411	4.001	4.205
960	3.92	3.164	3.751			12.302	6.56	7.893			3.279	3.622	3.655			5.514	12.405	7.187			4.053	3.821	3.966			7.445	8.277	7.169			4.469	3.838	4.319
961	3.754	3.208	3.778			11.822	5.719	7.623			3.371	3.729	3.744			5.736	10.644	8.586			4.152	3.796	4.056			8.29	8.292	6.883			4.497	3.819	3.97
962	3.642	3.209	3.958			12.339	6.666	7.581			3.381	3.722	3.697			5.766	11.528	7.223			3.967	3.908	4.059			7.567	6.351	7.357			4.491	3.708	4.13
963	3.878	3.01	3.721			11.975	7.06	7.835			3.409	3.772	3.89			5.802	11.922	7.6			3.97	4.355	4.181			7.42	7.89	6.958			4.529	3.787	4.335
964	3.466	3.265	3.783			12.034	6.736	8.076			3.356	3.66	3.601			5.746	12.154	7.489			4.022	4.234	3.978			7.38	7.817	7.284			4.301	3.946	4.219
965	3.472	3.177	3.752			12.105	6.47	7.904			3.371	3.576	4.021			5.659	11.486	9.32			4.079	4.301	3.964			7.732	7.52	6.754			3.924	3.843	4.072
966	3.47	3.084	3.852			11.996	6.862	7.464			3.391	3.681	3.874			5.486	12.477	8.738			4.077	3.735	4.367			7.885	7.076	7.327			4.667	3.81	4.104
967	3.942	3.248	3.741			12.001	7.149	7.917			3.474	3.64	3.408			5.705	11.81	10.91			4.118	3.694	4.001			7.618	7.531	6.913			4.331	4.031	4.263
968	3.998	3.184	3.676			12.03	6.82	7.301			3.317	3.491	3.695			5.828	12.23	10.831			4.321	3.46	4.408			8.191	8.298	6.937			4.107	4.008	4.327
969	3.997	3.225	3.581			12.224	6.926	7.717			3.434	3.756	3.874			5.803	10.461	9.819			4.099	3.711	3.589			8.242	7.721	7.07			4.151	3.844	4.352
970	3.943	3.135	3.609			12.314	6.673	7.402			3.398	3.641	3.525			5.699	10.957	11.196			4.395	3.681	4.136			8.425	7.122	6.913			4.388	3.967	4.315
971	4.013	3.138	3.825			12.122	6.656	8.104			3.301	3.637	3.544			5.688	10.938	11.32			4.201	3.528	3.996			7.825	7.721	7.468			4.092	3.949	4.373
972	3.99	3.156	3.748			12.261	7.064	8.021			3.025	3.778	3.729			5.493	9.717	10.967			4.221	3.845	4.086			7.721	6.688	7.286			4.127	3.91	4.251
973	3.711	3.116	3.721			12.262	7.043	6.267			3.278	3.692	3.798			5.413	10.26	10.439			4.41	3.785	4.204			8.284	7.127	6.842			4.412	4.013	4.13
974	3.898	3.179	3.852			11.99	6.781	7.572			3.278	3.72	3.728			5.619	10.374	10.79			4.378	4.108	4.285			7.52	8.372	7.056			4.234	3.976	4.229
975	3.967	3.066	3.849			12.241	6.851	8.963			3.282	3.78	3.567			5.78	9.81	12.984			4	3.628	4.415			8.177	7.932	7.052			4.205	3.843	4.247
976	3.986	2.985	3.902			12.166	7.022	8.063			3.376	3.585	3.609			5.404	11.875	11.354			3.872	4.059	4.214			7.884	7.386	6.832			4.183	4.026	4.115
977	4.156	3.057	3.834			12.6	7.049	7.093			3.399	3.668	3.46			5.76	9.264	11.203			4.112	4.018	4.139			8.152	7.72	7.245			4.124	4.097	4.246
978	4.137	3.078	3.873			12.319	6.99	9.145			3.418	3.79	3.704			5.726	9.256	11.559			3.702	3.242	4.023			7.567	7.51	7.287			4.121	4.094	4.114
979	4.083	3.176	3.821			12.183	7.039	7.318			3.069	3.735	3.324			5.555	9.629	11.099			4.07	3.743	4.021			8.098	7.886	6.721			4.528	4.022	4.324
980	3.944	3.172	3.818			12.355	7.105	7.057			3.49	3.771	3.674			5.957	8.553	11.392			4.053	3.526	3.879			7.323	7.421	6.995			4.247	4.075	4.163
981	3.937	3.044	3.691			12.197	6.68	7.31			3.321	3.738	3.798			5.475	8.946	11.132			4.15	3.627	3.911			7.325	7.62	7.286			4.004	4.022	4.112
982	3.863	3.094	3.689			12.137	6.875	7.688			3.332	3.754	3.847			5.509	8.455	11.594			4.068	3.776	3.732			8.154	7.582	7.247			3.722	3.948	4.027
983	3.306	3.28	3.667			11.47	7.004	7.691			3.094	3.731	3.95			5.654	8.874	10.962			3.883	3.689	4.214			6.95	7.795	7.186			4.104	3.891	4.063
984	4.044	3.137	3.713			12.042	6.349	7.024			3.134	3.413	3.865			5.588	10.387	10.71			3.885	3.634	3.916			7.367	7.898	6.86			4.154	3.89	3.907
985	4.004	3.152	3.767			11.975	6.237	7.251			3.645	3.5	3.885			5.748	8.888	10.809			4.003	3.66	4.287			7.487	7.469	7.688			4.23	3.924	3.935
986	3.97	3.076	3.777			12.396	6.856	6.803			3.079	3.551	3.391			5.758	10.75	11.037			4.015	3.612	4.183			6.738	6.997	7.282			4.156	3.762	3.971
987	3.873	3.122	3.804			12.308	6.811	7.807			3.295	3.559	3.674			5.662	9.539	11.511			4.14	3.762	3.999			7.254	7.878	7.248			4.283	3.963	3.863
988	3.734	3.171	3.624			12.19	6.843	7.451			3.364	3.511	3.473			5.53	12.273	11.874			4.012	3.801	4.267			8.216	7.741	7.424			4.092	3.872	3.963
989	3.874	3.214	3.665			12.303	6.518	7.366			3.52	3.476	3.301			5.868	7.325	11.439			3.646	4.126	4.29			7.903	7.503	7.086			4.141	3.87	3.78
990	3.601	3.092	3.715			12.163	6.925	7.868			3.347	3.498	3.425			5.959	7.366	9.865			3.839	4.222	4.294			7.528	7.514	7.242			3.822	4.023	3.915
991	3.652	3.306	3.553			12.257	6.497	7.883			3.376	3.454	3.393			6.164	7.746	9.936			3.962	4.173	3.511			7.048	7.971	6.634			4.03	4.003	3.819
992	3.942	3.17	3.734			12.414	6.582	7.513			3.65	3.444	3.374			6.229	7.628	11.138			4.263	4.058	3.337			7.36	7.398	6.844			4.263	4.045	3.952
993	3.852	3.141	3.711			11.908	6.522	7.815			3.489	3.443	3.599			5.669	8.516	11.189			4.075	3.904	4.134			6.849	8.158	6.867			3.62	4.001	4.039
994	4.027	3.07	3.73			12.128	6.678	7.141			3.381	3.413	3.45			5.663	9.359	11.28			4.128	4.061	4.293			6.477	7.59	7.1			3.662	4.119	4.349
995	3.563	3.159	3.605			12.465	6.265	7.818			3.741	3.482	3.59			5.844	9.491	10.094			4.073	3.988	4.005			6.75	7.502	7.408			3.8	4.124	4.012
996	4.125	2.994	3.657			12.127	6.555	7.738			3.624	3.493	2.919			5.849	9.989	10.729			4.098	3.939	3.98			6.759	7.274	7.363			3.854	4.097	4.11
997	3.966	3.166	3.519			12.089	7.049	7.892			3.624	3.512	2.702			5.623	9.808	12.618			4.178	3.422	4.069			7.497	6.677	7.108			4.279	4.101	4.306
998	3.999	3.182	3.564			12.048	6.369	7.48			3.524	3.459	2.789			5.851	8.719	11.052			4.117	4.256	4.415			7.749	7.444	7.415			4.132	4.115	4.08
999	4.022	3.195	3.547			12.132	6.531	7.432			3.28	3.535	2.89			5.562	10.617	11.793			4.203	4.2	4.497			7.023	7.148	7.183			3.532	4.135	4.098
1000	4.054	3.638	3.7			12.013	6.524	7.578			2.939	3.474	2.807			5.519	10.994	9.839			4.257	4.241	4.581			7.756	7.614	6.967			3.672	4.101	4.071
